# Supplementary material for: Glutamatergic and GABAergic neurons in the preoptic area of the hypothalamus play key roles in menopausal hot flashes
Source: Front Aging Neurosci. 2022 Oct 14;14:993955. doi: 10.3389/fnagi.2022.993955 (PMC9614233; doi:10.3389/fnagi.2022.993955)
Supplement: Supplementary file 2 [file Table_1.XLSX]

## Sheet: Table S1
Table S1: Antibodies, primers and viruses used in experiments.
Table S1.1: Primary and secondary antibodies used in Immunofluorescence and Western Blot.
Primary antibody	Catalog Number and Manufacturer	Application in Immunofluorescence (dilution)	Corresponding fluorescent secondary antibody	Application in Western Blot (dilution)	Corresponding HRP secondary antibody
Mouse anti-vglut2 primary antibody	NBP2-59330, Novus, USA	-	-	1:1000	Goat anti-mouse, E030110, EarthOx, USA
Rabbit anti-vgat primary antibody	NBP2-20857, Novus, USA	-	-	1:3000	Goat anti-rabbit, E030120, EarthOx, USA
Goat anti-GAD1 primary antibody	AF2086, R&D Systems, USA	1:100	Rabbit anti-goat (594), E032330, EarthOx, USA	1:1000	Rabbit anti-goat, E030130, EarthOx, USA
Rabbit anti-GAD2 primary antibody	#5843, CST, USA	1:50	Goat anti-rabbit (594), E032420, EarthOx, USA	1:1000	Goat anti-rabbit, E030120, EarthOx, USA
Mouse anti-ERα primary antibody	NB300-560, Novus, USA	1:100	Goat anti-mouse (594), E032410, EarthOx, USA	1:1000	Goat anti-mouse, E030110, EarthOx, USA
Mouse anti- ERβ primary antibody	NB200-305, Novus, USA	1:100	Goat anti-mouse (594), E032410, EarthOx, USA	1:1000	Goat anti-mouse, E030110, EarthOx, USA
Mouse anti-β-actin primary antibody	C1313, Applygen, China	-	-	1:2000	Goat anti-mouse, E030110, EarthOx, USA
Table S1.2: Primers used in qRT-PCR.
Gene	Forward primer	Reverse primer
Vglut2	5’-TCCTTCTGTGGTTCCTATG-3’	5’- CGTTCTTCGTCTGTTATGG -3’
Vgat	5’-GCCGACGAGACCAAGGAAGT-3’	5’-GAAGGGCAACGGGTAGGACA-3’
GAD1	5’-CAGCCAGACAAGCAGTATG-3’	5’-TCCACATCAGCCAGAACT-3’
GAD2	5’-TGCCCGCTATAAGATGTT-3’	5’-GAATCACGCTGTCTGTTC-3’
GAPDH	5’-TGTGTCCGTCGTGGATCTGAC-3’	5’-TTGCTGTTGAAGTCGCAGGAG-3’
Table 1.3: Sequence of viruses injected into POA by stereotactic injection.
Virus	Sequence	Serotypes	Titer	Batch
vglut2-control virus	① rAAV-VGLUT2-Cre-WPRE-pA	AAV9	5.99E+12 vg/ml	9-2592-K200709
	② rAAV-Ef1α-DIO-mCherry-WPRE-pA	AAV9	5.25E+12 vg/mL	9KC-100-Z20201230
vgat-control virus	① rAAV-VGAT-Cre-WPRE-pA	AAV9	3.63E+14 vg/ml	9-346-K191128
	② rAAV-Ef1α-DIO-mCherry-WPRE-pA	AAV9	5.25E+12 vg/mL	9KC-100-Z20201230
vglut2-activation virus	① rAAV-VGLUT2-Cre-WPRE-pA	AAV9	5.99E+12 vg/ml	9-2592-K200709
	② rAAV-Ef1α-DIO-hM3D-mCherry-WPRE-pA	AAV9	5.00E+12 vg/ml	9-42-Z20200427
vglut2-inhibition virus	① rAAV-VGLUT2-Cre-WPRE-pA	AAV9	5.99E+12 vg/ml	9-2592-K200709
	② rAAV-Ef1α-DIO-hM4D-mCherry-WPRE-pA	AAV9	5.27E+12 vg/ml	9-43-K200529
vgat-activation virus	① rAAV-VGAT-Cre-WPRE-pA	AAV9	3.63E+20 vg/ml	9-346-K191128
	② rAAV-Ef1α-DIO-hM3D-mCherry-WPRE-pA	AAV9	5.00E+21 vg/ml	9-42-Z20200427
vgat inhibition virus	① rAAV-VGAT-Cre-WPRE-pA	AAV9	3.63E+12 vg/ml	9-346-K191128
	② rAAV-Ef1α-DIO-hM4D-mCherry-WPRE-pA	AAV9	5.27E+23 vg/ml	9-43-K200529
Each virus was injected with a mixture of 250 nL ① and 250 nL ②.

## Sheet: Table S2
Table S2: DEPs in the hypothalamus tissues of SHAM, OVX and OVX+E groups and KEGG pathwas and interaction network enriched by them. Data used for analysis in Fig.2.
Table S2.1: DEPs in the hypothalamus tissues of SHAM, OVX and OVX+E groups.
Protein IDs	Majority protein IDs	Protein names	Gene names	Fasta headers	Number of proteins	Peptides	Razor + unique peptides	Unique peptides	Sequence coverage [%]	Mol. weight [kDa]	Sequence length	Score	Intensity	S1	S2	S3	O1	O2	O3	E1	E2	E3	One-way ANOVA P.value
Q68FP1	Q68FP1	Gelsolin	Gsn	sp|Q68FP1|GELS_RAT Gelsolin OS=Rattus norvegicus OX=10116 GN=Gsn PE=1 SV=1	1	17	17	17	26.7	86.067	780	90.962	8556600000	310573	315051	315752	341659	348585	346579	323405	315996	325259	0.000134836
P50398;Q5BK95	P50398	Rab GDP dissociation inhibitor alpha	Gdi1	sp|P50398|GDIA_RAT Rab GDP dissociation inhibitor alpha OS=Rattus norvegicus OX=10116 GN=Gdi1 PE=1 SV=1	2	21	15	15	55	50.536	447	168.87	116570000000	1.77952e+06	1.77811e+06	1.77441e+06	1.74278e+06	1.74056e+06	1.73124e+06	1.77986e+06	1.7708e+06	1.78288e+06	0.000135125
P01186	P01186	Vasopressin-neurophysin 2-copeptin;Arg-vasopressin;Neurophysin 2;Copeptin	Avp	sp|P01186|NEU2_RAT Vasopressin-neurophysin 2-copeptin OS=Rattus norvegicus OX=10116 GN=Avp PE=1 SV=1	1	7	7	5	60.1	17.922	168	85.643	2986000000	82288.1	78942.4	74468.7	78802.7	82924.4	76163.2	102458	98734.8	105773	0.000302558
Q08013	Q08013	Translocon-associated protein subunit gamma	Ssr3	sp|Q08013|SSRG_RAT Translocon-associated protein subunit gamma OS=Rattus norvegicus OX=10116 GN=Ssr3 PE=1 SV=2	1	2	2	2	11.4	21.064	185	8.1009	211540000	7704.06	7899.8	7819.83	8294.99	8772.4	8757.53	9039.87	9248.24	9500.56	0.000492457
Q66HA8	Q66HA8	Heat shock protein 105 kDa	Hsph1	sp|Q66HA8|HS105_RAT Heat shock protein 105 kDa OS=Rattus norvegicus OX=10116 GN=Hsph1 PE=1 SV=1	1	40	39	39	52.3	96.417	858	259.56	33458000000	1.21312e+06	1.20574e+06	1.23385e+06	1.17048e+06	1.16302e+06	1.17541e+06	1.24501e+06	1.26153e+06	1.23714e+06	0.000512759
A0A0H2UHH3;Q5RKI8	A0A0H2UHH3;Q5RKI8	ATP-binding cassette sub-family B member 8, mitochondrial	Abcb8	tr|A0A0H2UHH3|A0A0H2UHH3_RAT ATP-binding cassette sub-family B member 8, mitochondrial OS=Rattus norvegicus OX=10116 GN=Abcb8 PE=1 SV=1;sp|Q5RKI8|ABCB8_RAT ATP-binding cassette sub-family B member 8, mitochondrial OS=Rattus norvegicus OX=10116 GN=Abcb8 PE=	2	9	9	9	15.2	77.506	710	34.36	3326100000	137229	137723	137654	143412	147675	146478	144709	143710	145417	0.000623084
D4A772	D4A772		Dtna	tr|D4A772|D4A772_RAT Dystrobrevin OS=Rattus norvegicus OX=10116 GN=Dtna PE=1 SV=3	1	11	11	8	21.2	70.926	626	29.883	1950800000	134033	136333	135950	141046	141613	140302	140197	139199	138845	0.000741772
A0A0U1RRX6;G3V879;Q63619	A0A0U1RRX6;G3V879;Q63619	5-demethoxyubiquinone hydroxylase, mitochondrial	Coq7	tr|A0A0U1RRX6|A0A0U1RRX6_RAT 5-demethoxyubiquinone hydroxylase, mitochondrial (Fragment) OS=Rattus norvegicus OX=10116 GN=Coq7 PE=1 SV=1;tr|G3V879|G3V879_RAT 5-demethoxyubiquinone hydroxylase, mitochondrial OS=Rattus norvegicus OX=10116 GN=Coq7 PE=3 SV=4;s	3	1	1	1	9.2	10.725	98	1.5871	35873000	6432.49	6768.43	6413.79	7127.19	7183.78	7044.2	7330.69	7407.09	7608.78	0.000805492
D3ZL85	D3ZL85		Hccs	tr|D3ZL85|D3ZL85_RAT Cytochrome c heme lyase OS=Rattus norvegicus OX=10116 GN=Hccs PE=1 SV=1	1	5	5	5	25.5	31.129	274	15.794	788880000	35349.1	36452.2	37557.7	38475.9	38601	39728.4	40872.6	40622.4	40777.6	0.00129079
Q5RKI5	Q5RKI5		Flii	tr|Q5RKI5|Q5RKI5_RAT FLII, actin-remodeling protein OS=Rattus norvegicus OX=10116 GN=Flii PE=1 SV=1	1	3	3	3	3.1	144.86	1270	7.5921	276350000	36297.6	37517.3	37104.3	39475.1	39456.4	39519	37309.9	36870.7	37933.4	0.00131035
Q4G063	Q4G063	Cysteine-rich with EGF-like domain protein 2	Creld2	sp|Q4G063|CREL2_RAT Cysteine-rich with EGF-like domain protein 2 OS=Rattus norvegicus OX=10116 GN=Creld2 PE=1 SV=1	1	2	2	2	6.9	38.25	349	2.3694	61385000	9235.74	8783.87	9301.79	7661.37	8134.34	7993.51	9107.39	8833.64	8846.25	0.00166095
A0A0A0MXU4;B0BNG0	A0A0A0MXU4;B0BNG0	ER membrane protein complex subunit 2	Emc2	tr|A0A0A0MXU4|A0A0A0MXU4_RAT ER membrane protein complex subunit 2 OS=Rattus norvegicus OX=10116 GN=Emc2 PE=4 SV=2;sp|B0BNG0|EMC2_RAT ER membrane protein complex subunit 2 OS=Rattus norvegicus OX=10116 GN=Emc2 PE=2 SV=1	2	3	3	3	10.8	34.513	296	4.9109	571530000	50996.8	52364.9	52499.8	55393.2	54887	54530.6	52739.3	52616.3	53177.8	0.00176242
A0A0A0MXY7;O35748;Q62997	A0A0A0MXY7;O35748;Q62997	GDNF family receptor alpha-1	Gfra1	tr|A0A0A0MXY7|A0A0A0MXY7_RAT Uncharacterized protein OS=Rattus norvegicus OX=10116 PE=4 SV=2;tr|O35748|O35748_RAT GDNF family receptor alpha OS=Rattus norvegicus OX=10116 GN=Gfra1 PE=2 SV=1;sp|Q62997|GFRA1_RAT GDNF family receptor alpha-1 OS=Rattus norvegi	3	3	3	3	9	37.21	343	4.5576	292740000	72180.7	70307.8	68896.8	64588	65642.9	62690.9	74619.8	75296.4	80820.3	0.00180432
A0A0G2K079;Q3ZB98	A0A0G2K079;Q3ZB98	Breast carcinoma-amplified sequence 1 homolog	Bcas1	tr|A0A0G2K079|A0A0G2K079_RAT Breast carcinoma-amplified sequence 1 homolog OS=Rattus norvegicus OX=10116 GN=Bcas1 PE=1 SV=1;sp|Q3ZB98|BCAS1_RAT Breast carcinoma-amplified sequence 1 homolog OS=Rattus norvegicus OX=10116 GN=Bcas1 PE=1 SV=3	2	14	14	14	43.8	37.499	347	95.025	18809000000	475710	482099	496352	538968	523228	524278	479733	495772	487628	0.00182033
P62966;M0RCE3;P51673	P62966	Cellular retinoic acid-binding protein 1	Crabp1	sp|P62966|RABP1_RAT Cellular retinoic acid-binding protein 1 OS=Rattus norvegicus OX=10116 GN=Crabp1 PE=1 SV=3	3	5	5	5	32.1	15.591	137	7.9266	999470000	122363	120234	111189	96901.1	99488.8	93636.6	114886	109529	111314	0.0019344
P10111;A0A0G2K1P0;A0A0G2K2E4;M0RCZ9;Q6AYQ9;Q7TP89	P10111;A0A0G2K1P0;A0A0G2K2E4	Peptidyl-prolyl cis-trans isomerase A;Peptidyl-prolyl cis-trans isomerase A, N-terminally processed	Ppia	sp|P10111|PPIA_RAT Peptidyl-prolyl cis-trans isomerase A OS=Rattus norvegicus OX=10116 GN=Ppia PE=1 SV=2;tr|A0A0G2K1P0|A0A0G2K1P0_RAT Peptidyl-prolyl cis-trans isomerase OS=Rattus norvegicus OX=10116 GN=Ppia PE=1 SV=1;tr|A0A0G2K2E4|A0A0G2K2E4_RAT Peptidyl-	6	17	16	14	88.4	17.874	164	131.43	286200000000	2.35118e+06	2.33638e+06	2.33419e+06	2.27859e+06	2.29952e+06	2.27797e+06	2.33188e+06	2.36198e+06	2.36493e+06	0.00209971
A0A096MJM1;Q32PX6;A0A096MK75	A0A096MJM1;Q32PX6;A0A096MK75		Rhog	tr|A0A096MJM1|A0A096MJM1_RAT Ras homolog family member G (Fragment) OS=Rattus norvegicus OX=10116 GN=Rhog PE=1 SV=6;tr|Q32PX6|Q32PX6_RAT Ras homolog family member G OS=Rattus norvegicus OX=10116 GN=Rhog PE=1 SV=1;tr|A0A096MK75|A0A096MK75_RAT Ras homolog fa	3	9	9	8	57.8	20.622	185	56.15	14867000000	343635	344664	343034	359114	362481	359139	348983	359239	354401	0.00213276
M0R4S2;P23593	M0R4S2;P23593	Apolipoprotein D	Apod	tr|M0R4S2|M0R4S2_RAT Apolipoprotein D OS=Rattus norvegicus OX=10116 GN=Apod PE=3 SV=1;sp|P23593|APOD_RAT Apolipoprotein D OS=Rattus norvegicus OX=10116 GN=Apod PE=1 SV=1	2	3	3	3	21.7	21.608	189	13.509	835810000	106404	108471	106486	112794	113944	110380	106515	106193	106554	0.00216536
Q64542	Q64542	Plasma membrane calcium-transporting ATPase 4	Atp2b4	sp|Q64542|AT2B4_RAT Plasma membrane calcium-transporting ATPase 4 OS=Rattus norvegicus OX=10116 GN=Atp2b4 PE=1 SV=1	1	25	15	14	25.7	133.09	1203	103.46	11996000000	299140	301836	300886	291623	285868	288846	292152	294840	289702	0.00224351
Q66HA5	Q66HA5	Coiled-coil and C2 domain-containing protein 1A	Cc2d1a	sp|Q66HA5|C2D1A_RAT Coiled-coil and C2 domain-containing protein 1A OS=Rattus norvegicus OX=10116 GN=Cc2d1a PE=1 SV=2	1	10	10	10	10.2	103.59	941	13.691	855640000	95497.7	92397.5	93589.8	94076	92606.1	92276.4	98067	99653.2	98057.4	0.00235418
P34058;A0A0G2K793	P34058;A0A0G2K793	Heat shock protein HSP 90-beta	Hsp90ab1	sp|P34058|HS90B_RAT Heat shock protein HSP 90-beta OS=Rattus norvegicus OX=10116 GN=Hsp90ab1 PE=1 SV=4;tr|A0A0G2K793|A0A0G2K793_RAT Heat shock protein HSP 90-beta OS=Rattus norvegicus OX=10116 GN=Hsp90ab1 PE=1 SV=1	2	43	43	26	60.8	83.28	724	317.83	234940000000	3.15583e+06	3.14628e+06	3.14836e+06	3.00638e+06	3.03714e+06	2.95846e+06	3.12546e+06	3.06325e+06	3.0803e+06	0.00241999
Q2TA68;A5H300	Q2TA68	Dynamin-like 120 kDa protein, mitochondrial;Dynamin-like 120 kDa protein, form S1	Opa1	sp|Q2TA68|OPA1_RAT Dynamin-like 120 kDa protein, mitochondrial OS=Rattus norvegicus OX=10116 GN=Opa1 PE=1 SV=1	2	38	38	38	42.1	111.31	960	179.19	19459000000	897192	903406	906524	941737	940497	955557	925280	908078	930507	0.00265965
P62260	P62260	14-3-3 protein epsilon	Ywhae	sp|P62260|1433E_RAT 14-3-3 protein epsilon OS=Rattus norvegicus OX=10116 GN=Ywhae PE=1 SV=1	1	21	21	19	75.7	29.174	255	270.79	240700000000	2.69603e+06	2.70194e+06	2.68234e+06	2.65652e+06	2.62755e+06	2.64654e+06	2.67759e+06	2.67876e+06	2.67599e+06	0.00279963
G3V913;P42930	G3V913;P42930	Heat shock protein beta-1	Hspb1	tr|G3V913|G3V913_RAT Heat shock 27kDa protein 1 OS=Rattus norvegicus OX=10116 GN=Hspb1 PE=1 SV=1;sp|P42930|HSPB1_RAT Heat shock protein beta-1 OS=Rattus norvegicus OX=10116 GN=Hspb1 PE=1 SV=1	2	1	1	1	4.9	22.807	206	1.6181	23663000	4146.88	4334.92	3859	5131.31	4965.72	4662.41	4053.3	3938.16	3672.45	0.00317757
P11762	P11762	Galectin-1	Lgals1	sp|P11762|LEG1_RAT Galectin-1 OS=Rattus norvegicus OX=10116 GN=Lgals1 PE=1 SV=2	1	4	4	4	28.9	14.857	135	13.788	1202400000	101948	104804	99516.4	112833	116103	114206	107848	103122	100617	0.00330666
Q62688;A0A0G2K4N6;F1LP62	Q62688;A0A0G2K4N6;F1LP62	Inactive phospholipase C-like protein 1;Phosphoinositide phospholipase C	Plcl1	sp|Q62688|PLCL1_RAT Inactive phospholipase C-like protein 1 OS=Rattus norvegicus OX=10116 GN=Plcl1 PE=1 SV=1;tr|A0A0G2K4N6|A0A0G2K4N6_RAT Phosphoinositide phospholipase C OS=Rattus norvegicus OX=10116 GN=Plcl1 PE=1 SV=1;tr|F1LP62|F1LP62_RAT Phosphoinositid	3	12	12	12	11.9	122.77	1096	47.827	1897600000	252716	255804	256406	263956	265029	261755	261253	266822	264968	0.00362605
F1LUT4;D4AA47	F1LUT4	Phospholipid-transporting ATPase	Atp8a1	tr|F1LUT4|F1LUT4_RAT Phospholipid-transporting ATPase OS=Rattus norvegicus OX=10116 GN=Atp8a1 PE=1 SV=3	2	24	24	23	24.8	110.95	985	145.56	15095000000	751602	741333	751134	720594	726657	702923	756741	748332	761877	0.00365539
G3V8C4;A3FM27;Q9Z0W7;F1M9X4;A0A0G2JTB6;Q811Q2	G3V8C4;A3FM27;Q9Z0W7	Chloride intracellular channel protein;Chloride intracellular channel protein 4	Clic4	tr|G3V8C4|G3V8C4_RAT Chloride intracellular channel protein OS=Rattus norvegicus OX=10116 GN=Clic4 PE=1 SV=1;tr|A3FM27|A3FM27_RAT Chloride intracellular channel protein OS=Rattus norvegicus OX=10116 GN=Clic4 PE=2 SV=1;sp|Q9Z0W7|CLIC4_RAT Chloride intracell	6	10	10	10	45.5	28.669	253	76.256	3976500000	305830	302546	302660	320947	312211	312015	299822	289761	295574	0.00365668
P12839	P12839	Neurofilament medium polypeptide	Nefm	sp|P12839|NFM_RAT Neurofilament medium polypeptide OS=Rattus norvegicus OX=10116 GN=Nefm PE=1 SV=4	1	46	46	1	54.5	95.79	846	323.31	155680000000	2.13757e+06	2.1998e+06	2.26883e+06	2.5041e+06	2.6087e+06	2.52842e+06	2.27996e+06	2.445e+06	2.27412e+06	0.00373983
Q5D001;G3V784	Q5D001;G3V784		Adpgk	tr|Q5D001|Q5D001_RAT Adpgk protein (Fragment) OS=Rattus norvegicus OX=10116 GN=Adpgk PE=2 SV=1;tr|G3V784|G3V784_RAT ADP-dependent glucokinase OS=Rattus norvegicus OX=10116 GN=Adpgk PE=1 SV=1	2	4	4	4	15.6	44.842	410	26.549	957460000	90906.9	89576.3	88795.1	96441.3	102387	98672	96056.1	98980.1	95761.6	0.00374832
P68511;A0A0G2K2B8	P68511;A0A0G2K2B8	14-3-3 protein eta	Ywhah	sp|P68511|1433F_RAT 14-3-3 protein eta OS=Rattus norvegicus OX=10116 GN=Ywhah PE=1 SV=2;tr|A0A0G2K2B8|A0A0G2K2B8_RAT 14-3-3 protein eta OS=Rattus norvegicus OX=10116 GN=Ywhah PE=1 SV=1	2	16	14	13	65.4	28.211	246	126.09	96284000000	1.36899e+06	1.38187e+06	1.34804e+06	1.29214e+06	1.31875e+06	1.32242e+06	1.36594e+06	1.37851e+06	1.36747e+06	0.00380519
P05708	P05708	Hexokinase-1	Hk1	sp|P05708|HXK1_RAT Hexokinase-1 OS=Rattus norvegicus OX=10116 GN=Hk1 PE=1 SV=4	1	46	46	12	50.4	102.41	918	323.31	196960000000	2.78706e+06	2.77733e+06	2.76534e+06	2.73709e+06	2.7129e+06	2.71436e+06	2.77265e+06	2.77881e+06	2.80998e+06	0.00397672
Q05683	Q05683	Glutamate decarboxylase 2	Gad2	sp|Q05683|DCE2_RAT Glutamate decarboxylase 2 OS=Rattus norvegicus OX=10116 GN=Gad2 PE=1 SV=1	1	15	15	14	33.8	65.402	585	165.23	32132000000	593856	575645	584006	564460	556239	534176	602200	594870	607457	0.0041194
A0A0G2K2M9;B2GUY6	A0A0G2K2M9;B2GUY6		Srrm2	tr|A0A0G2K2M9|A0A0G2K2M9_RAT Serine/arginine repetitive matrix 2 OS=Rattus norvegicus OX=10116 GN=Srrm2 PE=1 SV=1;tr|B2GUY6|B2GUY6_RAT Srrm2 protein (Fragment) OS=Rattus norvegicus OX=10116 GN=Srrm2 PE=2 SV=1	2	4	4	4	2	295.11	2707	8.0409	237610000	43144.1	43330.7	42029.6	45521	42904.4	45568.9	47033.5	47735.4	49156.9	0.00439692
P10362;G3V7X2;Q8CGL8	P10362;G3V7X2	Secretogranin-2;Secretoneurin;Manserin	Scg2	sp|P10362|SCG2_RAT Secretogranin-2 OS=Rattus norvegicus OX=10116 GN=Scg2 PE=1 SV=1;tr|G3V7X2|G3V7X2_RAT Scg2 protein OS=Rattus norvegicus OX=10116 GN=Scg2 PE=1 SV=2	3	30	30	30	59.3	71.03	619	203.4	32437000000	1.15899e+06	1.15362e+06	1.11588e+06	1.05427e+06	1.05134e+06	966166	1.23327e+06	1.16685e+06	1.2761e+06	0.00450207
Q6AZ26;F7FG31;A0A0H2UI20;Q9Z2F5;Q9EQH5	Q6AZ26;F7FG31;A0A0H2UI20;Q9Z2F5	C-terminal-binding protein 1	Ctbp1	tr|Q6AZ26|Q6AZ26_RAT C-terminal binding protein 1 OS=Rattus norvegicus OX=10116 GN=Ctbp1 PE=1 SV=1;tr|F7FG31|F7FG31_RAT C-terminal-binding protein 1 OS=Rattus norvegicus OX=10116 GN=Ctbp1 PE=1 SV=1;tr|A0A0H2UI20|A0A0H2UI20_RAT C-terminal-binding protein 1	5	10	10	10	25.8	42.629	391	29.45	9845900000	360069	365037	360999	350406	353681	351893	362408	363902	357942	0.00480175
D3ZN61;B0BN38	D3ZN61		Lgi3	tr|D3ZN61|D3ZN61_RAT Leucine-rich repeat LGI family, member 3 OS=Rattus norvegicus OX=10116 GN=Lgi3 PE=4 SV=1	2	9	9	9	18.6	61.957	548	49	2544300000	145147	142492	144938	148614	152108	151243	149585	149883	152833	0.00492438
D3ZD23	D3ZD23		Abce1	tr|D3ZD23|D3ZD23_RAT ATP-binding cassette subfamily E member 1 OS=Rattus norvegicus OX=10116 GN=Abce1 PE=1 SV=1	1	7	7	7	11.9	67.3	599	17.097	1010000000	111198	108337	109037	111309	111642	111545	115548	113076	115255	0.00494089
Q68FS4	Q68FS4	Cytosol aminopeptidase	Lap3	sp|Q68FS4|AMPL_RAT Cytosol aminopeptidase OS=Rattus norvegicus OX=10116 GN=Lap3 PE=1 SV=1	1	19	19	19	42.6	56.149	519	107.97	12812000000	554412	540964	552549	566759	566877	562829	540187	544794	548475	0.00512512
D3ZHA1	D3ZHA1		B3gnt1	tr|D3ZHA1|D3ZHA1_RAT Beta-1,4-glucuronyltransferase 1 OS=Rattus norvegicus OX=10116 GN=B4gat1 PE=1 SV=1	1	1	1	1	1.9	47.47	415	1.2615	56535000	11049.7	10650.4	9931.82	8798.22	9011.2	8989.51	8941.05	9313.62	9629.01	0.00531726
E9PT83	E9PT83		Cenpf	tr|E9PT83|E9PT83_RAT Centromere protein F OS=Rattus norvegicus OX=10116 GN=Cenpf PE=1 SV=2	1	1	1	1	0.3	341.63	2985	1.7993	452180000	8817.18	8823.52	9438.69	7771.06	8034.31	7905.04	8253	8614.79	8135.98	0.0055466
P37397;D3ZRX9	P37397	Calponin-3	Cnn3	sp|P37397|CNN3_RAT Calponin-3 OS=Rattus norvegicus OX=10116 GN=Cnn3 PE=1 SV=1	2	6	6	6	23.3	36.434	330	28.806	1421300000	93918.3	90288	92713	101490	96741.8	101097	91976.2	93454.5	90257.6	0.00579324
P19527	P19527	Neurofilament light polypeptide	Nefl	sp|P19527|NFL_RAT Neurofilament light polypeptide OS=Rattus norvegicus OX=10116 GN=Nefl PE=1 SV=3	1	31	27	27	56.3	61.335	542	323.31	159960000000	2.06942e+06	2.13172e+06	2.21143e+06	2.40466e+06	2.53093e+06	2.44156e+06	2.18341e+06	2.34658e+06	2.19152e+06	0.00581985
P27139	P27139	Carbonic anhydrase 2	Ca2	sp|P27139|CAH2_RAT Carbonic anhydrase 2 OS=Rattus norvegicus OX=10116 GN=Ca2 PE=1 SV=2	1	12	12	12	56.5	29.113	260	228.03	36397000000	429534	457419	459634	480865	483927	495927	437926	447612	445909	0.00607372
M0R3V4	M0R3V4		LOC501282	tr|M0R3V4|M0R3V4_RAT Myeloid-derived growth factor OS=Rattus norvegicus OX=10116 GN=Mydgf PE=1 SV=2	1	2	2	2	9	17.952	166	13.79	834990000	49447.3	48284	48338.8	46458.9	45130.4	44424.7	47439.2	46446	46238.4	0.00613627
P60892;A0A0G2JSV3;M0RBK1	P60892;A0A0G2JSV3;M0RBK1	Ribose-phosphate pyrophosphokinase 1	Prps1;Prps1l1	sp|P60892|PRPS1_RAT Ribose-phosphate pyrophosphokinase 1 OS=Rattus norvegicus OX=10116 GN=Prps1 PE=1 SV=2;tr|A0A0G2JSV3|A0A0G2JSV3_RAT Ribose-phosphate pyrophosphokinase I -like OS=Rattus norvegicus OX=10116 GN=LOC314140 PE=1 SV=1;tr|M0RBK1|M0RBK1_RAT Phos	3	10	10	5	39	34.834	318	85.078	9794500000	383914	374380	378715	364182	370201	362293	381510	387866	379878	0.00643684
A0A0G2K350;D4A0E2	A0A0G2K350;D4A0E2		Napg	tr|A0A0G2K350|A0A0G2K350_RAT NSF attachment protein gamma OS=Rattus norvegicus OX=10116 GN=Napg PE=1 SV=1;tr|D4A0E2|D4A0E2_RAT NSF attachment protein gamma OS=Rattus norvegicus OX=10116 GN=Napg PE=1 SV=1	2	17	17	17	55.4	34.659	312	58.44	28081000000	684003	682807	694378	667013	664916	665404	679446	695397	687076	0.00652942
Q6IMX7	Q6IMX7	Hsp70-binding protein 1	Hspbp1	sp|Q6IMX7|HPBP1_RAT Hsp70-binding protein 1 OS=Rattus norvegicus OX=10116 GN=Hspbp1 PE=1 SV=1	1	1	1	1	6.2	39.19	357	5.48	104010000	3269.86	3249.08	3260.15	3547.07	3830.55	4205.19	3092.99	2431.22	2464.17	0.00657181
Q91V33;Q920F3;A0A096MJF0;D4A433	Q91V33	KH domain-containing, RNA-binding, signal transduction-associated protein 1	Khdrbs1	sp|Q91V33|KHDR1_RAT KH domain-containing, RNA-binding, signal transduction-associated protein 1 OS=Rattus norvegicus OX=10116 GN=Khdrbs1 PE=1 SV=1	4	7	7	6	14.2	48.315	443	20.854	4725400000	245025	244103	243672	238531	236668	241551	237650	235732	238846	0.00663966
Q9JLA3	Q9JLA3	UDP-glucose:glycoprotein glucosyltransferase 1	Uggt1	sp|Q9JLA3|UGGG1_RAT UDP-glucose:glycoprotein glucosyltransferase 1 OS=Rattus norvegicus OX=10116 GN=Uggt1 PE=1 SV=2	1	13	13	13	10.6	176.43	1551	33.993	1293000000	207798	208805	206087	210807	212428	212822	214235	212732	211093	0.00697619
A0A5D0;A0A1W2Q5Z8	A0A5D0		Cd200	tr|A0A5D0|A0A5D0_RAT Cd200 molecule OS=Rattus norvegicus OX=10116 GN=Cd200 PE=2 SV=1	2	5	5	1	18.7	31.116	278	32.72	7365900000	260025	230342	246313	222082	222280	209402	254264	256127	258362	0.00710578
Q5PQJ6	Q5PQJ6	Pyrroline-5-carboxylate reductase 3	Pycrl	sp|Q5PQJ6|P5CR3_RAT Pyrroline-5-carboxylate reductase 3 OS=Rattus norvegicus OX=10116 GN=Pycr3 PE=2 SV=1	1	8	8	8	32.1	28.878	274	30.39	2542000000	159642	159364	158977	149466	153624	145739	156298	154009	155530	0.00711563
Q66HR2;O35879;A0A0G2JT48	Q66HR2	Microtubule-associated protein RP/EB family member 1	Mapre1	sp|Q66HR2|MARE1_RAT Microtubule-associated protein RP/EB family member 1 OS=Rattus norvegicus OX=10116 GN=Mapre1 PE=1 SV=3	3	8	7	7	33.2	30.004	268	24.933	2832200000	150188	150279	150069	152656	153860	154890	149526	146477	150035	0.0071398
Q6P6Q5;P08592	Q6P6Q5;P08592	Amyloid beta A4 protein;N-APP;Soluble APP-alpha;Soluble APP-beta;C99;Beta-amyloid protein 42;Beta-amyloid protein 40;C83;P3(42);P3(40);C80;Gamma-secretase C-terminal fragment 59;Gamma-secretase C-terminal fragment 57;Gamma-secretase C-terminal fragment 50;C31	App	tr|Q6P6Q5|Q6P6Q5_RAT Amyloid-beta A4 protein OS=Rattus norvegicus OX=10116 GN=App PE=1 SV=1;sp|P08592|A4_RAT Amyloid-beta A4 protein OS=Rattus norvegicus OX=10116 GN=App PE=1 SV=2	2	10	10	8	16.1	82.797	733	34.563	2651100000	146508	145747	147459	146880	149778	146933	153376	153593	150324	0.00725644
Q5D023;Q62698;A0A096MIY2;O35108;A0A096MKA1;O35109;Q76N43;O35110;A0A096MIX4	Q5D023;Q62698;A0A096MIY2;O35108;A0A096MKA1;O35109;Q76N43;O35110	Cytoplasmic dynein 1 light intermediate chain 2	Dync1li2	tr|Q5D023|Q5D023_RAT Cytoplasmic dynein 1 light intermediate chain 2 OS=Rattus norvegicus OX=10116 GN=Dync1li2 PE=1 SV=1;sp|Q62698|DC1L2_RAT Cytoplasmic dynein 1 light intermediate chain 2 OS=Rattus norvegicus OX=10116 GN=Dync1li2 PE=1 SV=1;tr|A0A096MIY2|A	9	12	11	11	29.5	54.114	492	40.47	3148900000	268139	269751	273644	282283	287687	294055	273820	281226	277868	0.0074894
B0BNG3	B0BNG3		Lman2	tr|B0BNG3|B0BNG3_RAT Lectin, mannose-binding 2 OS=Rattus norvegicus OX=10116 GN=Lman2 PE=1 SV=1	1	4	4	4	11.2	40.392	358	6.8076	478820000	39730.6	38779	40023.8	37050.4	37744.7	38063.1	38990.1	39751.6	39626.4	0.0077604
B0BMX3	B0BMX3		S100a16	tr|B0BMX3|B0BMX3_RAT S100 calcium binding protein A16 (Predicted), isoform CRA_a OS=Rattus norvegicus OX=10116 GN=S100a16 PE=1 SV=1	1	4	4	4	27.6	14.224	123	11.56	1908000000	36772.9	37666.6	37733	40642	40459.5	38492.2	36707.7	37369.4	36570.2	0.00782086
D4A2F1;F1LPF2;P25304	D4A2F1;F1LPF2;P25304	Agrin;Agrin N-terminal 110 kDa subunit;Agrin C-terminal 110 kDa subunit;Agrin C-terminal 90 kDa fragment;Agrin C-terminal 22 kDa fragment	Agrn	tr|D4A2F1|D4A2F1_RAT Agrin OS=Rattus norvegicus OX=10116 GN=Agrn PE=1 SV=2;tr|F1LPF2|F1LPF2_RAT Agrin OS=Rattus norvegicus OX=10116 GN=Agrn PE=1 SV=3;sp|P25304|AGRIN_RAT Agrin OS=Rattus norvegicus OX=10116 GN=Agrn PE=1 SV=2	3	10	10	10	7.7	206.59	1940	27.429	756870000	48278.2	48473.5	49444.9	51435.7	53247.3	51260.8	49394.8	50387.2	50604.5	0.00823166
Q6PDV8;P47198	Q6PDV8;P47198	60S ribosomal protein L22	Rpl22	tr|Q6PDV8|Q6PDV8_RAT 60S ribosomal protein L22 OS=Rattus norvegicus OX=10116 GN=LOC100360057 PE=1 SV=1;sp|P47198|RL22_RAT 60S ribosomal protein L22 OS=Rattus norvegicus OX=10116 GN=Rpl22 PE=2 SV=2	2	2	2	2	18.8	14.759	128	10.042	946680000	103066	102903	103766	100436	97954.2	97630.1	102260	100077	100372	0.00825338
A0A0G2JSM8	A0A0G2JSM8			tr|A0A0G2JSM8|A0A0G2JSM8_RAT Cell division control protein 42 homolog OS=Rattus norvegicus OX=10116 GN=Cdc42 PE=1 SV=1	1	7	2	2	42.4	21.31	191	7.9175	2008000000	58128.9	60547.4	59022.3	56092.5	56095.6	57377.9	56446.1	56057.7	55391.5	0.008315
Q9JJW1	Q9JJW1	Tetraspanin-2	Tspan2	sp|Q9JJW1|TSN2_RAT Tetraspanin-2 OS=Rattus norvegicus OX=10116 GN=Tspan2 PE=1 SV=1	1	2	2	2	12.2	24.189	221	21.395	5809100000	68880.7	69951.4	71814.3	78027.7	76265.2	73576.4	74851.8	77240.7	76397.5	0.00833883
Q4G082;Q63159	Q4G082;Q63159	Ubiquinone biosynthesis O-methyltransferase, mitochondrial	Coq3	tr|Q4G082|Q4G082_RAT Coq3 protein (Fragment) OS=Rattus norvegicus OX=10116 GN=Coq3 PE=2 SV=1;sp|Q63159|COQ3_RAT Ubiquinone biosynthesis O-methyltransferase, mitochondrial OS=Rattus norvegicus OX=10116 GN=Coq3 PE=2 SV=2	2	1	1	1	4.7	38.177	341	10.596	153320000	15805.5	16094	15438.4	15945.8	16285	15112	14530.1	14089.2	14420.7	0.00843061
Q5M9H7;O35824	Q5M9H7;O35824	DnaJ homolog subfamily A member 2	Dnaja2	tr|Q5M9H7|Q5M9H7_RAT DnaJ (Hsp40) homolog, subfamily A, member 2 OS=Rattus norvegicus OX=10116 GN=Dnaja2 PE=1 SV=1;sp|O35824|DNJA2_RAT DnaJ homolog subfamily A member 2 OS=Rattus norvegicus OX=10116 GN=Dnaja2 PE=1 SV=1	2	14	14	14	41.5	45.745	412	124.43	10777000000	408977	416044	413072	408048	405362	400892	417058	415002	419088	0.00850213
D3ZXD2;D3ZCF8	D3ZXD2;D3ZCF8		Abca8a	tr|D3ZXD2|D3ZXD2_RAT ATP-binding cassette, subfamily A (ABC1), member 8a OS=Rattus norvegicus OX=10116 GN=Abca8a PE=1 SV=3;tr|D3ZCF8|D3ZCF8_RAT ATP-binding cassette, subfamily A (ABC1), member 8a OS=Rattus norvegicus OX=10116 GN=Abca8a PE=1 SV=3	2	8	8	8	6.6	183.96	1615	16.628	730180000	68407.5	64358.4	59177.8	73146.7	76347.7	79755.1	79042.3	73577.2	76572.9	0.00861562
P61972	P61972	Nuclear transport factor 2	Nutf2	sp|P61972|NTF2_RAT Nuclear transport factor 2 OS=Rattus norvegicus OX=10116 GN=Nutf2 PE=1 SV=1	1	3	3	3	29.9	14.478	127	21.468	2093100000	120745	118606	115404	110457	110515	111744	115133	116361	113079	0.00870207
P05370	P05370	Glucose-6-phosphate 1-dehydrogenase	G6pdx	sp|P05370|G6PD_RAT Glucose-6-phosphate 1-dehydrogenase OS=Rattus norvegicus OX=10116 GN=G6pdx PE=1 SV=3	1	13	13	13	24.9	59.375	515	55.006	5288900000	294552	291123	294160	290445	295823	292312	299585	298976	300692	0.00895803
Q5RKI0	Q5RKI0	WD repeat-containing protein 1	Wdr1	sp|Q5RKI0|WDR1_RAT WD repeat-containing protein 1 OS=Rattus norvegicus OX=10116 GN=Wdr1 PE=1 SV=3	1	30	30	30	60.6	66.181	606	221.13	42892000000	1.35374e+06	1.32985e+06	1.33051e+06	1.29827e+06	1.30331e+06	1.29779e+06	1.30859e+06	1.32245e+06	1.32717e+06	0.00897214
P47875	P47875	Cysteine and glycine-rich protein 1	Csrp1	sp|P47875|CSRP1_RAT Cysteine and glycine-rich protein 1 OS=Rattus norvegicus OX=10116 GN=Csrp1 PE=1 SV=2	1	12	12	12	67.4	20.613	193	123.66	15168000000	782839	796531	791389	833628	872040	831253	789890	809386	782359	0.00928696
D4ABI7	D4ABI7		LOC100365676	tr|D4ABI7|D4ABI7_RAT Very-long-chain (3R)-3-hydroxyacyl-CoA dehydratase OS=Rattus norvegicus OX=10116 GN=Hacd3 PE=1 SV=2	1	6	6	6	20.4	43.104	362	49.677	2936000000	190344	195641	191649	185928	183537	182198	191283	187450	191144	0.00948767
U6A022;A0A0G2JZ83;A0A0G2K2D4;G3V9Z5	U6A022;A0A0G2JZ83;A0A0G2K2D4		AGAP3	tr|U6A022|U6A022_RAT ArfGAP with GTPase domain, ankyrin repeat and PH domain 3 OS=Rattus norvegicus OX=10116 GN=AGAP3 PE=2 SV=1;tr|A0A0G2JZ83|A0A0G2JZ83_RAT ArfGAP with GTPase domain, ankyrin repeat and PH domain 3 OS=Rattus norvegicus OX=10116 GN=Agap3 PE	4	8	8	7	12.7	87.125	808	56.129	1498200000	123188	120316	121721	116348	120309	117569	115567	116482	116476	0.00949717
D3ZLS5	D3ZLS5		Hectd1	tr|D3ZLS5|D3ZLS5_RAT HECT domain E3 ubiquitin protein ligase 1 OS=Rattus norvegicus OX=10116 GN=Hectd1 PE=1 SV=3	1	2	2	2	1	289.03	2610	4.3394	77949000	2087.98	2056.63	2420.98	3564.31	2908.32	3020.69	2706.31	3035.17	3131.81	0.00954388
A0A0G2JUT1;Q6AYP5	A0A0G2JUT1;Q6AYP5		Cadm1	tr|A0A0G2JUT1|A0A0G2JUT1_RAT Cell adhesion molecule 1 OS=Rattus norvegicus OX=10116 GN=Cadm1 PE=1 SV=1;sp|Q6AYP5|CADM1_RAT Cell adhesion molecule 1 OS=Rattus norvegicus OX=10116 GN=Cadm1 PE=1 SV=1	2	10	10	10	30.1	42.832	385	108.37	8652600000	302624	300785	290643	279485	284712	277062	303316	295347	294131	0.00964998
Q5YLM1	Q5YLM1	Sn1-specific diacylglycerol lipase alpha	Dagla	sp|Q5YLM1|DGLA_RAT Sn1-specific diacylglycerol lipase alpha OS=Rattus norvegicus OX=10116 GN=Dagla PE=1 SV=1	1	3	3	3	3.5	115.3	1044	2.6856	143500000	16737.4	15395.6	15813	16870.3	17183	17086.9	17424.5	17739.5	18300.6	0.00971695
P07936;REV__F1M5A4;REV__D3Z8F1	P07936	Neuromodulin	Gap43	sp|P07936|NEUM_RAT Neuromodulin OS=Rattus norvegicus OX=10116 GN=Gap43 PE=1 SV=1	3	23	23	22	79.2	23.603	226	166.87	298460000000	3.27068e+06	3.19665e+06	3.34027e+06	3.11157e+06	3.12097e+06	3.00904e+06	3.28943e+06	3.24267e+06	3.31965e+06	0.00982176
Q6IRG3;F7F1Y3;Q793F9	Q6IRG3;F7F1Y3;Q793F9	Vacuolar protein sorting-associated protein 4A	Vps4a	tr|Q6IRG3|Q6IRG3_RAT Vps4a protein OS=Rattus norvegicus OX=10116 GN=Vps4a PE=2 SV=1;tr|F7F1Y3|F7F1Y3_RAT Vacuolar protein sorting-associated protein 4A OS=Rattus norvegicus OX=10116 GN=Vps4a PE=1 SV=1;sp|Q793F9|VPS4A_RAT Vacuolar protein sorting-associated	3	7	7	4	16.1	50.03	447	19.194	1095900000	102787	101874	104274	98989.6	100985	97800.6	103129	104014	105627	0.0104627
A0A0G2JU96;A0A0G2JUA5;Q38PG2;Q38PG0;Q8VHJ0;Q38PF8;Q38PG1	A0A0G2JU96;A0A0G2JUA5			tr|A0A0G2JU96|A0A0G2JU96_RAT AHNAK nucleoprotein OS=Rattus norvegicus OX=10116 GN=Ahnak PE=1 SV=1;tr|A0A0G2JUA5|A0A0G2JUA5_RAT AHNAK nucleoprotein OS=Rattus norvegicus OX=10116 GN=Ahnak PE=1 SV=1	7	14	14	14	16.8	571.85	5364	51.854	4484400000	375265	376213	383060	413250	412296	404359	411431	387045	410873	0.0105304
F1LRZ7;P16884;REV__D3ZS88	F1LRZ7;P16884	Neurofilament heavy polypeptide	Nefh	tr|F1LRZ7|F1LRZ7_RAT Neurofilament heavy polypeptide OS=Rattus norvegicus OX=10116 GN=Nefh PE=1 SV=1;sp|P16884|NFH_RAT Neurofilament heavy polypeptide OS=Rattus norvegicus OX=10116 GN=Nefh PE=1 SV=4	3	35	32	30	33.2	114.41	1064	234.21	57064000000	768612	779433	805119	863910	901812	853787	786386	838732	792961	0.0105406
F1LNH3;Q5EB88	F1LNH3		Col6a2	tr|F1LNH3|F1LNH3_RAT Collagen type VI alpha 2 chain OS=Rattus norvegicus OX=10116 GN=Col6a2 PE=1 SV=2	2	4	4	4	4.2	109.66	1027	5.155	252660000	36672.9	33308.6	37183	43334.9	41589.6	43251.1	39843	36209.8	40285.8	0.0105773
P09895;D3ZHP8	P09895;D3ZHP8	60S ribosomal protein L5	Rpl5;Rpl5l1	sp|P09895|RL5_RAT 60S ribosomal protein L5 OS=Rattus norvegicus OX=10116 GN=Rpl5 PE=1 SV=3;tr|D3ZHP8|D3ZHP8_RAT Uncharacterized protein OS=Rattus norvegicus OX=10116 PE=1 SV=1	2	10	10	10	35.7	34.458	297	37.905	8399900000	323542	322663	324531	317882	317080	322302	317472	317100	314591	0.0108141
D3ZIL9;A0A0G2K6W6	D3ZIL9;A0A0G2K6W6	DIS3-like exonuclease 2	Dis3l2	tr|D3ZIL9|D3ZIL9_RAT DIS3-like exonuclease 2 OS=Rattus norvegicus OX=10116 GN=Dis3l2 PE=1 SV=2;tr|A0A0G2K6W6|A0A0G2K6W6_RAT DIS3-like exonuclease 2 OS=Rattus norvegicus OX=10116 GN=Dis3l2 PE=1 SV=1	2	2	2	2	1.7	98.398	876	2.3	62215000	3805.95	3684.67	3974.98	3793.95	3662.51	3914.49	4405.42	4136.84	4206.2	0.0110631
Q8VIL3;B3SVE5	Q8VIL3;B3SVE5	ZW10 interactor	Zwint	sp|Q8VIL3|ZWINT_RAT ZW10 interactor OS=Rattus norvegicus OX=10116 GN=Zwint PE=1 SV=1;tr|B3SVE5|B3SVE5_RAT Neuroprotective protein 8 OS=Rattus norvegicus OX=10116 PE=2 SV=1	2	10	10	10	41.7	30.142	266	54.681	9243100000	365677	360176	358399	336668	335797	320293	355360	335276	342933	0.0112222
Q6P0K8;P70565	Q6P0K8;P70565	Junction plakoglobin	Jup	sp|Q6P0K8|PLAK_RAT Junction plakoglobin OS=Rattus norvegicus OX=10116 GN=Jup PE=1 SV=1;tr|P70565|P70565_RAT Plakoglobin OS=Rattus norvegicus OX=10116 PE=2 SV=1	2	7	6	6	11.3	81.8	745	11.073	799380000	64255.8	61406.4	63363.7	67319.2	66066.3	69139.6	64743.2	64893	65259.5	0.0122989
G3V7L6;Q63347	G3V7L6;Q63347	26S protease regulatory subunit 7	Psmc2	tr|G3V7L6|G3V7L6_RAT 26S proteasome regulatory subunit 7 OS=Rattus norvegicus OX=10116 GN=Psmc2 PE=1 SV=1;sp|Q63347|PRS7_RAT 26S proteasome regulatory subunit 7 OS=Rattus norvegicus OX=10116 GN=Psmc2 PE=1 SV=3	2	20	20	20	52.2	48.633	433	79.6	6131500000	445349	451074	448723	442440	433202	437389	447729	445848	447985	0.0123555
B1WC77;Q5U305;Q569A6	B1WC77;Q5U305;Q569A6	ER lumen protein-retaining receptor;ER lumen protein-retaining receptor 2;ER lumen protein-retaining receptor 1	Kdelr3;Kdelr2;Kdelr1	tr|B1WC77|B1WC77_RAT ER lumen protein-retaining receptor OS=Rattus norvegicus OX=10116 GN=Kdelr3 PE=2 SV=1;sp|Q5U305|ERD22_RAT ER lumen protein-retaining receptor 2 OS=Rattus norvegicus OX=10116 GN=Kdelr2 PE=2 SV=1;sp|Q569A6|ERD21_RAT ER lumen protein-reta	3	1	1	1	3.7	25.113	214	1.279	218260000	15014.7	15528.5	15752.2	14374.7	14391.4	12839.6	16462	15655.3	15853.9	0.0129528
A0A096MJN4;A0A096MJT3;Q5I0G8;Q6XUZ7;E9PST0;A0A0G2JVC7;Q6XUZ6;A0A096MJW0;A0JN02;A0A096MJ87;Q5EB96	A0A096MJN4;A0A096MJT3;Q5I0G8;Q6XUZ7;E9PST0;A0A0G2JVC7;Q6XUZ6;A0A096MJW0;A0JN02		2019-09-04	tr|A0A096MJN4|A0A096MJN4_RAT Septin 4 OS=Rattus norvegicus OX=10116 GN=Sept4 PE=1 SV=1;tr|A0A096MJT3|A0A096MJT3_RAT Septin 4 OS=Rattus norvegicus OX=10116 GN=Sept4 PE=1 SV=1;tr|Q5I0G8|Q5I0G8_RAT Sept4 protein (Fragment) OS=Rattus norvegicus OX=10116 GN=Sep	11	17	16	11	43.6	53.083	459	80.054	8739000000	345429	356148	364427	371558	378565	390094	351964	359199	351803	0.0130042
D3ZEJ9	D3ZEJ9		RGD1310429	tr|D3ZEJ9|D3ZEJ9_RAT Similar to Protein Njmu-R1 OS=Rattus norvegicus OX=10116 GN=RGD1310429 PE=1 SV=2	1	2	2	2	7.4	44.43	393	12.003	87339000	1640.24	1656.88	1661.12	1876.52	2198.74	2182.11	1960.61	1754.38	1879.24	0.0134051
F7EN52;A0A0G2JWG7	F7EN52;A0A0G2JWG7		Cyp46a1	tr|F7EN52|F7EN52_RAT Cyp46a1 protein OS=Rattus norvegicus OX=10116 GN=Cyp46a1 PE=2 SV=2;tr|A0A0G2JWG7|A0A0G2JWG7_RAT Cytochrome P450, family 46, subfamily a, polypeptide 1 OS=Rattus norvegicus OX=10116 GN=Cyp46a1 PE=3 SV=1	2	6	6	6	12.8	56.699	500	12.214	754460000	81083	84068.8	81815.2	87110.4	84691.9	88899.6	89389.8	87518.4	86996	0.0136128
P01179	P01179	Oxytocin-neurophysin 1;Oxytocin;Neurophysin 1	Oxt	sp|P01179|NEU1_RAT Oxytocin-neurophysin 1 OS=Rattus norvegicus OX=10116 GN=Oxt PE=1 SV=2	1	5	3	3	43.2	12.823	125	9.5342	1073400000	45654.5	48023.4	43421.6	46077.6	46061.5	40956	52924.9	50753.1	56498.3	0.0137359
D3ZDT1;D3ZM69;D3ZAY7;D3ZAY2;A0A0G2K162	D3ZDT1;D3ZM69;D3ZAY7;D3ZAY2;A0A0G2K162		Epb41l2	tr|D3ZDT1|D3ZDT1_RAT Erythrocyte membrane protein band 4.1-like 2 OS=Rattus norvegicus OX=10116 GN=Epb41l2 PE=1 SV=3;tr|D3ZM69|D3ZM69_RAT Erythrocyte membrane protein band 4.1-like 2 OS=Rattus norvegicus OX=10116 GN=Epb41l2 PE=1 SV=2;tr|D3ZAY7|D3ZAY7_RAT E	5	38	33	32	43.6	102.59	926	202.47	17509000000	734416	745154	736168	786149	779258	758279	753256	732944	729516	0.0137946
G3V9Y1;Q9JLT0;Q62705;Q62707;Q62706;Q9R0H1	G3V9Y1;Q9JLT0	Myosin-10	Myh10	tr|G3V9Y1|G3V9Y1_RAT Myosin, heavy polypeptide 10, non-muscle, isoform CRA_b OS=Rattus norvegicus OX=10116 GN=Myh10 PE=1 SV=1;sp|Q9JLT0|MYH10_RAT Myosin-10 OS=Rattus norvegicus OX=10116 GN=Myh10 PE=1 SV=1	6	72	72	53	38.3	229	1976	323.31	32585000000	1.55013e+06	1.54214e+06	1.56984e+06	1.56939e+06	1.58805e+06	1.61425e+06	1.61303e+06	1.60304e+06	1.63068e+06	0.0138148
Q5U322;P15087;D4A8X4	Q5U322;P15087;D4A8X4	Carboxypeptidase E	Cpe	tr|Q5U322|Q5U322_RAT Carboxypeptidase E OS=Rattus norvegicus OX=10116 GN=Cpe PE=2 SV=1;sp|P15087|CBPE_RAT Carboxypeptidase E OS=Rattus norvegicus OX=10116 GN=Cpe PE=1 SV=1;tr|D4A8X4|D4A8X4_RAT Carboxypeptidase E OS=Rattus norvegicus OX=10116 GN=Cpe PE=1 SV	3	17	17	17	42.9	53.28	476	72.907	12256000000	420276	413118	414287	396236	391476	383672	428647	403791	424428	0.0138372
F1LRY7;Q9JKA9;F1LSH6;Q9JKB0	F1LRY7;Q9JKA9	Potassium/sodium hyperpolarization-activated cyclic nucleotide-gated channel 2	Hcn2	tr|F1LRY7|F1LRY7_RAT Potassium/sodium hyperpolarization-activated cyclic nucleotide-gated channel 2 OS=Rattus norvegicus OX=10116 GN=Hcn2 PE=1 SV=3;sp|Q9JKA9|HCN2_RAT Potassium/sodium hyperpolarization-activated cyclic nucleotide-gated channel 2 OS=Rattus	4	8	8	6	9.9	93.259	847	17.555	704410000	76217.9	80844.8	80679.3	85214.6	88187.2	84163.5	84419.4	84312.1	86051.3	0.0140089
P23978	P23978	Sodium- and chloride-dependent GABA transporter 1	Slc6a1	sp|P23978|SC6A1_RAT Sodium- and chloride-dependent GABA transporter 1 OS=Rattus norvegicus OX=10116 GN=Slc6a1 PE=1 SV=1	1	8	8	8	17.9	67.001	599	41.98	4779100000	179426	175762	176056	175802	176888	175397	182181	179513	183384	0.0140668
Q6PDW1;D3ZHB3;P63324;D3ZG05;D3ZV36;D3ZEB8	Q6PDW1;D3ZHB3;P63324	40S ribosomal protein S12	LOC100359593;LOC100360573;Rps12	tr|Q6PDW1|Q6PDW1_RAT 40S ribosomal protein S12 OS=Rattus norvegicus OX=10116 GN=Rps12 PE=1 SV=1;tr|D3ZHB3|D3ZHB3_RAT 40S ribosomal protein S12 OS=Rattus norvegicus OX=10116 GN=LOC100360573 PE=3 SV=3;sp|P63324|RS12_RAT 40S ribosomal protein S12 OS=Rattus no	6	7	7	7	69.7	14.515	132	47.769	8169400000	241221	242115	240952	230647	232377	229190	238766	228423	233284	0.0143624
F1M4A4;A0A0G2KA12;O88658;Q2P9S1;F1M9C8;O35787	F1M4A4	Kinesin-like protein	Kif1a	tr|F1M4A4|F1M4A4_RAT Kinesin family member 1A OS=Rattus norvegicus OX=10116 GN=Kif1a PE=1 SV=3	6	24	24	24	16.5	192.93	1707	87.006	3379000000	235510	233896	235342	238320	239292	239514	243790	238023	243131	0.0145196
G3V9W0;Q99MJ7;Q99MJ8;G3V832	G3V9W0;Q99MJ7		Cetn2	tr|G3V9W0|G3V9W0_RAT Centrin 2 OS=Rattus norvegicus OX=10116 GN=Cetn2 PE=1 SV=1;tr|Q99MJ7|Q99MJ7_RAT Centrosomal protein centrin 2 (Fragment) OS=Rattus norvegicus OX=10116 PE=2 SV=1	4	6	6	6	39	19.841	172	15.099	2018800000	221953	222226	220207	208249	210610	200072	221342	211758	214101	0.0145663
F1LW91;F7FF45;Q4G051	F1LW91;F7FF45;Q4G051		Numa1	tr|F1LW91|F1LW91_RAT Nuclear mitotic apparatus protein 1 OS=Rattus norvegicus OX=10116 GN=Numa1 PE=1 SV=2;tr|F7FF45|F7FF45_RAT Nuclear mitotic apparatus protein 1 OS=Rattus norvegicus OX=10116 GN=Numa1 PE=1 SV=2;tr|Q4G051|Q4G051_RAT Numa1 protein (Fragment	3	7	7	7	3.5	226.91	2019	16.867	326310000	35597.6	34422.1	36865.2	37464.3	38734.6	39805.1	35734.4	35207.3	35950.7	0.0148889
Q5XIE8	Q5XIE8	Integral membrane protein 2B;BRI2, membrane form;BRI2 intracellular domain;BRI2C, soluble form;Bri23 peptide	Itm2b	sp|Q5XIE8|ITM2B_RAT Integral membrane protein 2B OS=Rattus norvegicus OX=10116 GN=Itm2b PE=2 SV=1	1	5	5	5	22.9	30.314	266	12.618	374810000	37433.7	37155.7	39670.1	41570.3	39787.9	41674.9	37703.8	38129.7	37057.5	0.0151194
B5DEJ1;A0A0G2JZ92;D4A208	B5DEJ1;A0A0G2JZ92;D4A208	SLIT-ROBO Rho GTPase-activating protein 2	Srgap2	tr|B5DEJ1|B5DEJ1_RAT SLIT-ROBO Rho GTPase-activating protein 2 OS=Rattus norvegicus OX=10116 GN=Srgap2 PE=1 SV=1;tr|A0A0G2JZ92|A0A0G2JZ92_RAT SLIT-ROBO Rho GTPase-activating protein 2 OS=Rattus norvegicus OX=10116 GN=Srgap2 PE=1 SV=1;sp|D4A208|SRGP2_RAT SL	3	5	5	4	5.6	98.367	858	5.1641	197850000	21019	20750.7	22102.4	22649.9	24097.8	23619	22421.5	21761.8	22278.3	0.0153016
P11980	P11980	Pyruvate kinase PKM	Pkm	sp|P11980|KPYM_RAT Pyruvate kinase PKM OS=Rattus norvegicus OX=10116 GN=Pkm PE=1 SV=3	1	39	39	6	75.9	57.817	531	323.31	471970000000	5.49371e+06	5.41973e+06	5.49699e+06	5.41047e+06	5.46511e+06	5.37008e+06	5.55981e+06	5.6229e+06	5.5336e+06	0.0153655
A0A0H2UHD9;Q5XIA1	A0A0H2UHD9;Q5XIA1	Nicalin	Ncln	tr|A0A0H2UHD9|A0A0H2UHD9_RAT Nicalin OS=Rattus norvegicus OX=10116 GN=Ncln PE=1 SV=1;sp|Q5XIA1|NCLN_RAT Nicalin OS=Rattus norvegicus OX=10116 GN=Ncln PE=2 SV=1	2	4	4	4	7.1	62.863	562	4.7592	250670000	37063.6	31583.4	36077	38550.7	37132.8	38781.1	41110.5	41151.5	40858.6	0.0154133
I6L9I0;D4A414	I6L9I0;D4A414		Cox15	tr|I6L9I0|I6L9I0_RAT Cox15 protein OS=Rattus norvegicus OX=10116 GN=Cox15 PE=2 SV=1;tr|D4A414|D4A414_RAT COX15 homolog, cytochrome c oxidase assembly protein (Yeast), isoform CRA_a OS=Rattus norvegicus OX=10116 GN=Cox15 PE=1 SV=1	2	2	2	2	5.3	45.948	414	3.3423	123540000	18342.6	18682.4	19560.5	21495.5	19779.3	21537	20695.9	21153.5	21058.2	0.0156502
Q5BJL8;D3ZVF4	Q5BJL8;D3ZVF4	Trafficking protein particle complex subunit 2	Trappc2	tr|Q5BJL8|Q5BJL8_RAT RCG49712, isoform CRA_c OS=Rattus norvegicus OX=10116 GN=Trappc2 PE=2 SV=1;sp|D3ZVF4|TPPC2_RAT Trafficking protein particle complex subunit 2 OS=Rattus norvegicus OX=10116 GN=Trappc2 PE=3 SV=1	2	1	1	1	10	16.441	140	1.3826	45570000	11557.9	12934.9	11648	12613	13371.3	11958.7	10949.6	10311.2	10150.1	0.0158308
F1LPK7;Q63598;Q562B2	F1LPK7;Q63598;Q562B2	Plastin-3	Pls3	tr|F1LPK7|F1LPK7_RAT Plastin 3 (T-isoform), isoform CRA_a OS=Rattus norvegicus OX=10116 GN=Pls3 PE=1 SV=2;sp|Q63598|PLST_RAT Plastin-3 OS=Rattus norvegicus OX=10116 GN=Pls3 PE=1 SV=2;tr|Q562B2|Q562B2_RAT Pls3 protein (Fragment) OS=Rattus norvegicus OX=1011	3	12	12	11	23.2	70.748	630	54.587	5522400000	406894	401016	418990	434738	442144	430720	405192	423426	406255	0.0160392
B0BN59;G3V6B8	B0BN59;G3V6B8		RGD1562416;Tsr2	tr|B0BN59|B0BN59_RAT RGD1562416 protein OS=Rattus norvegicus OX=10116 GN=RGD1562416 PE=2 SV=1;tr|G3V6B8|G3V6B8_RAT RCG38965, isoform CRA_a OS=Rattus norvegicus OX=10116 GN=Tsr2 PE=1 SV=1	2	2	2	2	12	20.801	191	16.305	904570000	38615.2	37267	38579	36078.1	35676.9	36984.3	38736.4	37783	38117.7	0.0162342
A0A0G2JSH5	A0A0G2JSH5			tr|A0A0G2JSH5|A0A0G2JSH5_RAT Serum albumin OS=Rattus norvegicus OX=10116 GN=Alb PE=1 SV=1	1	34	34	1	57.7	68.758	608	180.41	44604000000	1.88034e+06	1.64916e+06	1.49292e+06	1.51411e+06	1.33173e+06	1.58877e+06	2.04264e+06	1.86082e+06	2.10738e+06	0.0162885
Q6MG76;A0A0G2QC02	Q6MG76;A0A0G2QC02		Skiv2l	tr|Q6MG76|Q6MG76_RAT Superkiller viralicidic activity 2-like (S. cerevisiae) OS=Rattus norvegicus OX=10116 GN=Skiv2l PE=4 SV=1;tr|A0A0G2QC02|A0A0G2QC02_RAT Ski2-like RNA helicase OS=Rattus norvegicus OX=10116 GN=Skiv2l PE=1 SV=1	2	5	5	5	5.9	136.95	1241	11.273	258440000	18730.2	18545.4	18238.3	16950.8	18150.1	18494.5	25734.4	20092.2	24898.2	0.0163646
B0BNM9	B0BNM9	Glycolipid transfer protein	GLTP	sp|B0BNM9|GLTP_RAT Glycolipid transfer protein OS=Rattus norvegicus OX=10116 GN=GLTP PE=2 SV=1	1	10	10	10	46.9	23.703	209	24.533	3869500000	231654	247389	226873	257710	264640	265658	236979	241561	252834	0.0164061
F1LTE0;A0A0G2K9J0;G3V917;D3ZRJ7;Q6F6B3	F1LTE0;A0A0G2K9J0		Tanc2	tr|F1LTE0|F1LTE0_RAT Tetratricopeptide repeat, ankyrin repeat and coiled-coil-containing 2 OS=Rattus norvegicus OX=10116 GN=Tanc2 PE=1 SV=2;tr|A0A0G2K9J0|A0A0G2K9J0_RAT Tetratricopeptide repeat, ankyrin repeat and coiled-coil-containing 2 OS=Rattus norvegi	5	7	7	7	3.3	219.81	1992	16.261	549450000	95544.1	94198	95646.4	95012	93472.8	92182.6	96671.1	96651.7	97920.9	0.0164186
Q9ER34	Q9ER34	Aconitate hydratase, mitochondrial	Aco2	sp|Q9ER34|ACON_RAT Aconitate hydratase, mitochondrial OS=Rattus norvegicus OX=10116 GN=Aco2 PE=1 SV=2	1	40	40	40	60.5	85.432	780	323.31	219850000000	2.58458e+06	2.55475e+06	2.57971e+06	2.60766e+06	2.61524e+06	2.63602e+06	2.57759e+06	2.59483e+06	2.56941e+06	0.016432
A0A0G2K7B3;A0A140TAI3;A0A0G2JXW4;G3V9R8	A0A0G2K7B3;A0A140TAI3;A0A0G2JXW4;G3V9R8	Heterogeneous nuclear ribonucleoprotein C	Hnrnpc	tr|A0A0G2K7B3|A0A0G2K7B3_RAT Heterogeneous nuclear ribonucleoproteins C1/C2-like OS=Rattus norvegicus OX=10116 GN=LOC100911576 PE=1 SV=1;tr|A0A140TAI3|A0A140TAI3_RAT Heterogeneous nuclear ribonucleoprotein C, isoform CRA_b OS=Rattus norvegicus OX=10116 GN=	4	9	9	9	33.3	33.056	300	37.843	2016000000	149065	150568	147977	152168	152089	151091	149654	148657	149236	0.0166966
Q5XIE0	Q5XIE0	Acidic leucine-rich nuclear phosphoprotein 32 family member E	Anp32e	sp|Q5XIE0|AN32E_RAT Acidic leucine-rich nuclear phosphoprotein 32 family member E OS=Rattus norvegicus OX=10116 GN=Anp32e PE=2 SV=1	1	2	2	2	10.9	29.418	258	17.311	653650000	44355.5	43669.5	44359.2	46822	48535.7	49646.7	46051.3	43822.6	46906.7	0.0168644
D3ZY47	D3ZY47		RGD1559896	tr|D3ZY47|D3ZY47_RAT Similar to RIKEN cDNA 2310022B05 OS=Rattus norvegicus OX=10116 GN=RGD1559896 PE=1 SV=1	1	4	4	4	18.2	35.668	324	8.2108	552490000	25266.5	26831.9	24852.5	26243.3	26223.4	26663.3	24000	21760.7	23959	0.0169116
Q6IRI3;Q9QY17;R9PXU3	Q6IRI3;Q9QY17;R9PXU3	Protein kinase C and casein kinase substrate in neurons 2 protein	Pacsin2	tr|Q6IRI3|Q6IRI3_RAT Protein kinase C and casein kinase substrate in neurons 2 OS=Rattus norvegicus OX=10116 GN=Pacsin2 PE=1 SV=1;sp|Q9QY17|PACN2_RAT Protein kinase C and casein kinase substrate in neurons 2 protein OS=Rattus norvegicus OX=10116 GN=Pacsin2	3	15	12	12	27	55.733	486	33.471	1950200000	134899	141061	143104	152791	144019	155221	135390	138905	135248	0.0169388
O35821	O35821	Myb-binding protein 1A	Mybbp1a	sp|O35821|MBB1A_RAT Myb-binding protein 1A OS=Rattus norvegicus OX=10116 GN=Mybbp1a PE=1 SV=2	1	3	3	3	2.7	152.28	1344	9.675	84273000	14353.9	14488.2	15095.6	13630.3	13651.6	13945.9	13137.2	13970.6	13111.8	0.0169561
D3ZUM4	D3ZUM4	Beta-galactosidase	Glb1	tr|D3ZUM4|D3ZUM4_RAT Beta-galactosidase OS=Rattus norvegicus OX=10116 GN=Glb1 PE=1 SV=1	1	2	2	2	3.6	73.227	647	4.3329	313600000	23252	23346.3	21970.8	24372.3	24119.6	24146.6	24378	24453.1	23997.9	0.0170637
D4AE96	D4AE96		Ipo7	tr|D4AE96|D4AE96_RAT Importin 7 OS=Rattus norvegicus OX=10116 GN=Ipo7 PE=1 SV=1	1	11	11	11	13.4	119.49	1038	80.699	3519900000	178478	182756	180131	185918	184655	187692	183475	181145	183051	0.017473
Q6AYS8;Q5M875	Q6AYS8	Estradiol 17-beta-dehydrogenase 11	Hsd17b11	sp|Q6AYS8|DHB11_RAT Estradiol 17-beta-dehydrogenase 11 OS=Rattus norvegicus OX=10116 GN=Hsd17b11 PE=2 SV=1	2	3	3	3	10.4	32.937	298	9.9108	187170000	37140.9	36147.3	35806	39206.9	39230	38136.1	37752.2	40078	38828.2	0.0178911
E9PTY6;C0IXW6;C0IXW5;A0A096MKB4;A0A0G2K749;A0A096MIW7	E9PTY6;C0IXW6;C0IXW5;A0A096MKB4;A0A0G2K749		Fry	tr|E9PTY6|E9PTY6_RAT FRY microtubule-binding protein OS=Rattus norvegicus OX=10116 GN=Fry PE=1 SV=3;tr|C0IXW6|C0IXW6_RAT Furry-like protein OS=Rattus norvegicus OX=10116 GN=Fry PE=2 SV=1;tr|C0IXW5|C0IXW5_RAT Furry-like protein OS=Rattus norvegicus OX=10116	6	4	4	3	1.2	335.53	2991	7.8949	579640000	66438.4	67914	66596.1	68163.2	69479.2	69653	68649.4	69231.5	68682	0.0179934
Q923Z2	Q923Z2		Tpm1	tr|Q923Z2|Q923Z2_RAT Tropomyosin 1, alpha, isoform CRA_a OS=Rattus norvegicus OX=10116 GN=Tpm1 PE=1 SV=1	1	11	2	2	27.5	32.792	284	7.8916	569370000	22371.6	25901.8	21519.5	29649	31638.8	38380.5	27319.8	24618.3	26177.1	0.0180521
D4A2Z8	D4A2Z8		Dhx36	sp|D4A2Z8|DHX36_RAT ATP-dependent DNA/RNA helicase DHX36 OS=Rattus norvegicus OX=10116 GN=Dhx36 PE=1 SV=1	1	1	1	1	0.9	113.84	1000	1.8361	123940000	18738.5	17361.9	18294.1	16961.3	16716	16204.1	17630.8	18076	17909.9	0.0182507
Q7TPB1	Q7TPB1	T-complex protein 1 subunit delta	Cct4	sp|Q7TPB1|TCPD_RAT T-complex protein 1 subunit delta OS=Rattus norvegicus OX=10116 GN=Cct4 PE=1 SV=3	1	26	26	26	56.8	58.099	539	205.32	26733000000	1.19569e+06	1.14393e+06	1.16062e+06	1.12152e+06	1.10619e+06	1.09963e+06	1.14126e+06	1.12468e+06	1.12579e+06	0.0182691
G3V7S0;P70627	G3V7S0;P70627	Glutamate carboxypeptidase 2	Folh1	tr|G3V7S0|G3V7S0_RAT Folate hydrolase OS=Rattus norvegicus OX=10116 GN=Folh1 PE=1 SV=1;sp|P70627|FOLH1_RAT Glutamate carboxypeptidase 2 OS=Rattus norvegicus OX=10116 GN=Folh1 PE=1 SV=1	2	9	9	9	16.5	84.625	752	92.365	3649200000	241819	242517	237973	254118	258038	252311	234481	232792	248027	0.0182711
F1LX07;A0A0G2K2J7	F1LX07;A0A0G2K2J7		Slc25a12	tr|F1LX07|F1LX07_RAT Solute carrier family 25 member 12 OS=Rattus norvegicus OX=10116 GN=Slc25a12 PE=1 SV=3;tr|A0A0G2K2J7|A0A0G2K2J7_RAT Solute carrier family 25 member 12 OS=Rattus norvegicus OX=10116 GN=Slc25a12 PE=1 SV=1	2	17	17	15	28.2	71.916	655	122.38	39399000000	878150	860361	867176	854598	847383	838869	865744	874525	865763	0.0183405
P03994;A1A5N6	P03994;A1A5N6	Hyaluronan and proteoglycan link protein 1	Hapln1	sp|P03994|HPLN1_RAT Hyaluronan and proteoglycan link protein 1 OS=Rattus norvegicus OX=10116 GN=Hapln1 PE=1 SV=2;tr|A1A5N6|A1A5N6_RAT Hyaluronan and proteoglycan link protein 1 OS=Rattus norvegicus OX=10116 GN=Hapln1 PE=2 SV=1	2	6	6	6	16.9	40.261	354	7.4757	465760000	38887.3	39089.1	41996.7	43838.8	47083.6	50308.8	45604.1	43998.9	45043.9	0.0183887
A0A0G2K285;A0A0G2K4S1;A0A0G2K1L4	A0A0G2K285;A0A0G2K4S1;A0A0G2K1L4			tr|A0A0G2K285|A0A0G2K285_RAT Uncharacterized protein OS=Rattus norvegicus OX=10116 GN=Reps2 PE=1 SV=1;tr|A0A0G2K4S1|A0A0G2K4S1_RAT Uncharacterized protein OS=Rattus norvegicus OX=10116 GN=Reps2 PE=1 SV=1;tr|A0A0G2K1L4|A0A0G2K1L4_RAT Uncharacterized protein	3	3	2	2	10.5	50.797	459	3.0488	81450000	5481.13	5003.92	5432.73	6056.54	5821.18	6386.45	5250.34	4906.94	5520.61	0.0184103
Q9EQ19;F1LRC2;P55009	Q9EQ19;F1LRC2;P55009	Allograft inflammatory factor 1	Aif1	tr|Q9EQ19|Q9EQ19_RAT Allograft inflammatory factor-1 splice variant G1 OS=Rattus norvegicus OX=10116 PE=2 SV=1;tr|F1LRC2|F1LRC2_RAT Allograft inflammatory factor 1 OS=Rattus norvegicus OX=10116 GN=Aif1 PE=1 SV=2;sp|P55009|AIF1_RAT Allograft inflammatory fa	3	2	2	2	24.7	10.667	93	2.7802	260350000	19782.8	23234	20134.5	23295.6	23954.8	23689.1	20022.7	20351.7	19083.3	0.0188239
D4A5J1	D4A5J1		Kbtbd11	tr|D4A5J1|D4A5J1_RAT Kelch repeat and BTB domain-containing 11 OS=Rattus norvegicus OX=10116 GN=Kbtbd11 PE=1 SV=1	1	6	6	6	13.6	67.848	633	31.685	788510000	40283.2	40452.8	38945.7	41281.9	40176.3	40425.5	38998.9	37930	38498.5	0.018906
B6DYQ9;P30713;A0A0G2JZV9;A0A0G2K3C6	B6DYQ9;P30713;A0A0G2JZV9;A0A0G2K3C6	Glutathione S-transferase theta-2	Gstt2	tr|B6DYQ9|B6DYQ9_RAT Glutathione S-transferase theta 2 OS=Rattus norvegicus OX=10116 GN=Gstt2 PE=2 SV=1;sp|P30713|GSTT2_RAT Glutathione S-transferase theta-2 OS=Rattus norvegicus OX=10116 GN=Gstt2 PE=1 SV=3;tr|A0A0G2JZV9|A0A0G2JZV9_RAT Glutathione S-transf	4	2	2	2	12.3	27.439	244	6.8008	214840000	21058.1	20922.7	21915	20162	20555.1	21440.4	19800.6	19262	18081.9	0.0190048
I7FKL4;P02688	I7FKL4;P02688	Myelin basic protein	Mbp	tr|I7FKL4|I7FKL4_RAT Myelin basic protein transcript variant 1 OS=Rattus norvegicus OX=10116 GN=Mbp PE=2 SV=1;sp|P02688|MBP_RAT Myelin basic protein OS=Rattus norvegicus OX=10116 GN=Mbp PE=1 SV=3	2	15	15	2	59	21.502	195	133.86	993840000000	2.87892e+06	3.17863e+06	3.37932e+06	3.55598e+06	3.68477e+06	3.67456e+06	3.19674e+06	3.33867e+06	3.23772e+06	0.0195878
D4A3T0;Q497A5;Q9Z1I1	D4A3T0		Sos1	tr|D4A3T0|D4A3T0_RAT SOS Ras/Rac guanine nucleotide exchange factor 1 OS=Rattus norvegicus OX=10116 GN=Sos1 PE=1 SV=2	3	9	9	9	6.6	151.09	1319	21.172	555180000	119909	121542	118692	123725	126012	123063	122231	124115	124002	0.0196846
A0A0G2K9A9;D3ZT20	A0A0G2K9A9;D3ZT20		Fbxo41	tr|A0A0G2K9A9|A0A0G2K9A9_RAT F-box protein 41 OS=Rattus norvegicus OX=10116 GN=Fbxo41 PE=1 SV=1;tr|D3ZT20|D3ZT20_RAT F-box protein 41 OS=Rattus norvegicus OX=10116 GN=Fbxo41 PE=1 SV=3	2	3	3	3	3.1	94.029	869	3.4066	67990000	8719.54	8913.54	8442.68	9340.35	9283.16	8882.57	9221.31	9595.83	9756.89	0.0196852
M0RD88	M0RD88		LOC100362047	tr|M0RD88|M0RD88_RAT Sperm motility kinase 2A OS=Rattus norvegicus OX=10116 GN=Smok2a PE=4 SV=2	1	1	1	1	1.2	56.076	501	-2	57389000	6075.68	6576.34	6592.15	6032.68	6225.65	6533.84	5538.1	5395.23	5870.3	0.0200454
D3ZKE6;A0A0G2JWA5;P0C219;B5DF63	D3ZKE6;A0A0G2JWA5;P0C219;B5DF63	Sarcolemmal membrane-associated protein	Slmap	tr|D3ZKE6|D3ZKE6_RAT Sarcolemma associated protein (Predicted) OS=Rattus norvegicus OX=10116 GN=Slmap PE=1 SV=1;tr|A0A0G2JWA5|A0A0G2JWA5_RAT Sarcolemmal membrane-associated protein OS=Rattus norvegicus OX=10116 GN=Slmap PE=1 SV=1;sp|P0C219|SLMAP_RAT Sarcol	4	4	4	4	5.6	90.559	787	3.0752	1334900000	169086	181705	179334	204944	207986	212064	170335	198084	195107	0.0203414
D4AA13	D4AA13		Dmxl1	tr|D4AA13|D4AA13_RAT Dmx-like 1 OS=Rattus norvegicus OX=10116 GN=Dmxl1 PE=1 SV=1	1	5	2	2	1.4	336.97	3017	1.5292	28953000	10201.1	10734.8	9888.77	10576.3	10163.9	9828.37	9412.82	8694.77	9264.55	0.0207184
P62824	P62824	Ras-related protein Rab-3C	Rab3c	sp|P62824|RAB3C_RAT Ras-related protein Rab-3C OS=Rattus norvegicus OX=10116 GN=Rab3c PE=1 SV=1	1	10	10	7	52	25.872	227	75.7	16912000000	498288	495993	506585	484352	489695	472843	504580	503233	523153	0.0207388
B1WBM0;P40241	B1WBM0;P40241	Tetraspanin;CD9 antigen	Cd9	tr|B1WBM0|B1WBM0_RAT Tetraspanin OS=Rattus norvegicus OX=10116 GN=Cd9 PE=2 SV=1;sp|P40241|CD9_RAT CD9 antigen OS=Rattus norvegicus OX=10116 GN=Cd9 PE=1 SV=2	2	6	6	6	27.4	25.215	226	36.681	14756000000	198261	213429	210571	218298	225557	223412	204284	210471	204943	0.0207523
P02625	P02625	Parvalbumin alpha	Pvalb	sp|P02625|PRVA_RAT Parvalbumin alpha OS=Rattus norvegicus OX=10116 GN=Pvalb PE=1 SV=2	1	9	9	9	76.4	11.925	110	40.776	4408800000	197251	248697	230699	274753	309540	298593	249930	277212	240400	0.0212075
A0A0G2JTB2;Q5EB55;A0A096MIX1	A0A0G2JTB2;Q5EB55		Gbe1	tr|A0A0G2JTB2|A0A0G2JTB2_RAT Glucan (1,4-alpha-), branching enzyme 1 OS=Rattus norvegicus OX=10116 GN=Gbe1 PE=1 SV=1;tr|Q5EB55|Q5EB55_RAT Gbe1 protein (Fragment) OS=Rattus norvegicus OX=10116 GN=Gbe1 PE=2 SV=1	3	10	10	4	20.2	75.706	655	54.423	2833800000	184467	190172	189995	194990	193730	201521	189309	182605	181807	0.0213649
Q5HZY3;A0A0G2K2A5	Q5HZY3;A0A0G2K2A5	Ubiquitin carboxyl-terminal hydrolase	Uchl5	tr|Q5HZY3|Q5HZY3_RAT Ubiquitin carboxyl-terminal hydrolase OS=Rattus norvegicus OX=10116 GN=Uchl5 PE=1 SV=1;tr|A0A0G2K2A5|A0A0G2K2A5_RAT Ubiquitin carboxyl-terminal hydrolase OS=Rattus norvegicus OX=10116 GN=Uchl5 PE=1 SV=1	2	1	1	1	3.4	37.097	324	2.8201	23589000	868.542	818.893	669.079	964.892	815.546	874.693	998.518	1180.64	1050.53	0.0214119
Q5XI78	Q5XI78	2-oxoglutarate dehydrogenase, mitochondrial	Ogdh	sp|Q5XI78|ODO1_RAT 2-oxoglutarate dehydrogenase, mitochondrial OS=Rattus norvegicus OX=10116 GN=Ogdh PE=1 SV=1	1	39	39	34	41.6	116.29	1023	305.59	34611000000	1.23157e+06	1.24601e+06	1.2496e+06	1.25641e+06	1.2658e+06	1.25696e+06	1.23771e+06	1.24369e+06	1.24102e+06	0.0217017
A0A096MIV5;A2VD14;F1M8H5	A0A096MIV5;A2VD14;F1M8H5		Abcf2	tr|A0A096MIV5|A0A096MIV5_RAT ATP-binding cassette subfamily F member 2 OS=Rattus norvegicus OX=10116 GN=Abcf2 PE=1 SV=1;tr|A2VD14|A2VD14_RAT ATP-binding cassette subfamily F member 2 OS=Rattus norvegicus OX=10116 GN=Abcf2 PE=1 SV=1;tr|F1M8H5|F1M8H5_RAT ATP	3	5	5	5	8	71.655	627	12.05	384720000	48969	49285.2	47971.2	47928.5	47063.7	47301.4	47076.9	44145.9	45691.1	0.0217406
Q5U2R6	Q5U2R6	Putative monooxygenase p33MONOX	P33monox	sp|Q5U2R6|P33MX_RAT Putative monooxygenase p33MONOX OS=Rattus norvegicus OX=10116 GN=P33monox PE=1 SV=1	1	3	3	3	8.6	32.797	304	5.0615	440530000	60608.4	61064.4	62028.5	64152.1	64200.2	64218.8	63810.4	62439.9	65682.4	0.0220127
D4ACB6	D4ACB6		Psd2	tr|D4ACB6|D4ACB6_RAT Pleckstrin and Sec7 domain containing 2 (Predicted) OS=Rattus norvegicus OX=10116 GN=Psd2 PE=1 SV=1	1	4	4	4	5.4	84.554	771	7.3148	241090000	29379.9	28089.5	27177.1	31351.3	31527	30462.6	30906.2	29358.3	29163.3	0.022041
A0A0G2K3G9;A4QN30;O55000	A0A0G2K3G9;A4QN30;O55000	Serine/threonine-protein phosphatase 1 regulatory subunit 10	Ppp1r10	tr|A0A0G2K3G9|A0A0G2K3G9_RAT Serine/threonine-protein phosphatase 1 regulatory subunit 10 OS=Rattus norvegicus OX=10116 GN=Ppp1r10 PE=1 SV=1;tr|A4QN30|A4QN30_RAT Protein phosphatase 1, regulatory subunit 10 OS=Rattus norvegicus OX=10116 GN=Ppp1r10 PE=2 SV=	3	1	1	1	0.9	92.486	867	1.3563	37508000	2543.35	2343.9	2451.77	2388.18	2472.58	2372.22	2906.31	2831.22	2564.42	0.0221603
M0R9N8;D4A0V6;M0RDG0	M0R9N8;D4A0V6;M0RDG0		Anlnl1;Anln	tr|M0R9N8|M0R9N8_RAT Uncharacterized protein OS=Rattus norvegicus OX=10116 GN=Anlnl1 PE=4 SV=1;tr|D4A0V6|D4A0V6_RAT Anillin, actin-binding protein OS=Rattus norvegicus OX=10116 GN=Anln PE=1 SV=3;tr|M0RDG0|M0RDG0_RAT Anillin, actin-binding protein OS=Rattus	3	10	10	10	11.2	106.85	972	38.117	871880000	78411.8	87867.5	85963.3	92628.5	99081.5	97327	89488.5	83385.6	89056.4	0.0225482
A0A0G2K7G7;G3V9Z6;B0BNF1;A0A0G2JVY6	A0A0G2K7G7;G3V9Z6;B0BNF1;A0A0G2JVY6	Septin-8	2019-09-08	tr|A0A0G2K7G7|A0A0G2K7G7_RAT Septin-8 OS=Rattus norvegicus OX=10116 GN=Sept8 PE=1 SV=1;tr|G3V9Z6|G3V9Z6_RAT Septin 8 (Predicted) OS=Rattus norvegicus OX=10116 GN=Sept8 PE=1 SV=1;sp|B0BNF1|SEPT8_RAT Septin-8 OS=Rattus norvegicus OX=10116 GN=Sept8 PE=1 SV=1;	4	18	14	14	46.6	55.806	483	179.14	6213000000	270160	290588	278796	287561	296449	300402	271095	270096	275381	0.0225589
A0A0G2JZG7;Q6P799	A0A0G2JZG7;Q6P799	Serine--tRNA ligase, cytoplasmic	Sars	tr|A0A0G2JZG7|A0A0G2JZG7_RAT Serine--tRNA ligase, cytoplasmic OS=Rattus norvegicus OX=10116 GN=Sars PE=1 SV=1;sp|Q6P799|SYSC_RAT Serine--tRNA ligase, cytoplasmic OS=Rattus norvegicus OX=10116 GN=Sars PE=1 SV=3	2	18	18	18	42	61.362	536	84.748	9546900000	367141	372587	367974	367832	370580	365514	376238	375022	373739	0.0226278
Q01066;Q99MN5	Q01066	Calcium/calmodulin-dependent 3,5-cyclic nucleotide phosphodiesterase 1B	Pde1b	sp|Q01066|PDE1B_RAT Calcium/calmodulin-dependent 3,5-cyclic nucleotide phosphodiesterase 1B OS=Rattus norvegicus OX=10116 GN=Pde1b PE=1 SV=1	2	7	7	7	14.6	61.259	535	23.161	1181800000	96159.5	92544.8	95395.3	97983.7	100692	103171	96514.2	96540.2	97485.7	0.0228896
O35077	O35077	Glycerol-3-phosphate dehydrogenase [NAD(+)], cytoplasmic	Gpd1	sp|O35077|GPDA_RAT Glycerol-3-phosphate dehydrogenase [NAD(+)], cytoplasmic OS=Rattus norvegicus OX=10116 GN=Gpd1 PE=1 SV=4	1	15	15	13	47	37.452	349	74.457	13416000000	467349	473508	492655	460987	484419	447193	502872	531190	506179	0.0228968
P16975	P16975	SPARC	Sparc	sp|P16975|SPRC_RAT SPARC OS=Rattus norvegicus OX=10116 GN=Sparc PE=1 SV=4	1	5	5	5	25.6	34.296	301	14.869	1820100000	107012	102569	102909	100072	99176.2	96749.2	107947	102696	106610	0.0231064
Q641Z0;A0A0H2UHG4;O35832;G3V6J5;O35831;A0A140UHY2;Q68G39;Q63686	Q641Z0;A0A0H2UHG4;O35832	Cyclin-dependent kinase 18	Cdk18	tr|Q641Z0|Q641Z0_RAT PCTAIRE-motif protein kinase 3 OS=Rattus norvegicus OX=10116 GN=Cdk18 PE=2 SV=2;tr|A0A0H2UHG4|A0A0H2UHG4_RAT Cyclin-dependent kinase 18 OS=Rattus norvegicus OX=10116 GN=Cdk18 PE=1 SV=1;sp|O35832|CDK18_RAT Cyclin-dependent kinase 18 OS=	8	14	14	13	36.4	51.881	451	47.793	3648000000	228747	222236	224162	215549	215668	209686	211155	220456	215389	0.0234131
F1LTW9	F1LTW9		Efr3b	tr|F1LTW9|F1LTW9_RAT EFR3 homolog B OS=Rattus norvegicus OX=10116 GN=Efr3b PE=1 SV=2	1	5	5	4	8.2	92.439	817	26.283	520920000	42931.7	40775.2	41467.6	43734.4	43770.1	44719.3	43815.3	43240.7	42895.7	0.0237302
P13941	P13941	Collagen alpha-1(III) chain	Col3a1	sp|P13941|CO3A1_RAT Collagen alpha-1(III) chain OS=Rattus norvegicus OX=10116 GN=Col3a1 PE=2 SV=3	1	1	1	1	0.6	138.93	1463	1.7101	570170000	8870.58	8604.54	8541.03	9519.49	10274.7	10610.8	10709.8	9724.47	9460.38	0.0238731
A0A096MJM8;F7FJR8	A0A096MJM8;F7FJR8		Las1l	tr|A0A096MJM8|A0A096MJM8_RAT LAS1-like, ribosome biogenesis factor (Fragment) OS=Rattus norvegicus OX=10116 GN=Las1l PE=1 SV=1;tr|F7FJR8|F7FJR8_RAT LAS1-like, ribosome biogenesis factor OS=Rattus norvegicus OX=10116 GN=Las1l PE=1 SV=1	2	1	1	1	1.8	75.472	656	1.6244	15248000	1345.49	1850.32	1570.54	2026.64	2152.04	1938.77	1686.77	1521.23	1492.91	0.0240097
Q68FQ0;Q6B436	Q68FQ0	T-complex protein 1 subunit epsilon	Cct5	sp|Q68FQ0|TCPE_RAT T-complex protein 1 subunit epsilon OS=Rattus norvegicus OX=10116 GN=Cct5 PE=1 SV=1	2	28	28	28	64.3	59.536	541	281.41	29858000000	978874	984756	981743	954431	954156	936414	970077	939786	963112	0.0246202
Q6P6Q7;F1M9D6;Q9QXK0;A0A0G2JX93;Q7TP57;O70406	Q6P6Q7;F1M9D6;Q9QXK0;A0A0G2JX93;Q7TP57	Signal transducer and activator of transcription	Stat1;Stat4	tr|Q6P6Q7|Q6P6Q7_RAT Signal transducer and activator of transcription OS=Rattus norvegicus OX=10116 GN=Stat1 PE=2 SV=1;tr|F1M9D6|F1M9D6_RAT Signal transducer and activator of transcription OS=Rattus norvegicus OX=10116 GN=Stat1 PE=1 SV=2;tr|Q9QXK0|Q9QXK0_R	6	10	10	10	16.6	83.11	712	28.057	1039900000	113414	113559	112873	121004	121863	115542	115252	113087	111214	0.0246453
P06686	P06686	Sodium/potassium-transporting ATPase subunit alpha-2	Atp1a2	sp|P06686|AT1A2_RAT Sodium/potassium-transporting ATPase subunit alpha-2 OS=Rattus norvegicus OX=10116 GN=Atp1a2 PE=1 SV=1	1	60	60	41	56.9	112.22	1020	323.31	734630000000	8.67996e+06	8.61494e+06	8.61157e+06	8.6458e+06	8.50291e+06	8.37239e+06	8.80275e+06	8.76927e+06	8.73712e+06	0.0246918
Q62829	Q62829	Serine/threonine-protein kinase PAK 3	Pak3	sp|Q62829|PAK3_RAT Serine/threonine-protein kinase PAK 3 OS=Rattus norvegicus OX=10116 GN=Pak3 PE=1 SV=1	1	16	16	10	33.5	60.71	544	88.724	7599600000	391585	372865	380230	379078	367748	364131	392329	391910	392822	0.0248071
P31422;A0A0G2JV93	P31422;A0A0G2JV93	Metabotropic glutamate receptor 3	Grm3	sp|P31422|GRM3_RAT Metabotropic glutamate receptor 3 OS=Rattus norvegicus OX=10116 GN=Grm3 PE=1 SV=1;tr|A0A0G2JV93|A0A0G2JV93_RAT Metabotropic glutamate receptor 3 OS=Rattus norvegicus OX=10116 GN=Grm3 PE=1 SV=1	2	6	6	5	7.3	98.959	879	24.305	715870000	39243	37994.2	40352.6	42322.3	41759.1	42380.6	39981.2	41260	42248.5	0.0248709
Q5BJT9;P25809	Q5BJT9;P25809	Creatine kinase U-type, mitochondrial	Ckmt1b;Ckmt1	tr|Q5BJT9|Q5BJT9_RAT Creatine kinase U-type, mitochondrial OS=Rattus norvegicus OX=10116 GN=Ckmt1 PE=1 SV=1;sp|P25809|KCRU_RAT Creatine kinase U-type, mitochondrial OS=Rattus norvegicus OX=10116 GN=Ckmt1 PE=1 SV=1	2	20	19	16	59.8	46.961	418	323.31	83200000000	942461	940229	938519	961539	954630	946179	955201	957049	949790	0.0251273
A0A0H2UHF5;P49655	A0A0H2UHF5;P49655	ATP-sensitive inward rectifier potassium channel 10	Kcnj10	tr|A0A0H2UHF5|A0A0H2UHF5_RAT ATP-sensitive inward rectifier potassium channel 10 OS=Rattus norvegicus OX=10116 GN=Kcnj10 PE=1 SV=1;sp|P49655|KCJ10_RAT ATP-sensitive inward rectifier potassium channel 10 OS=Rattus norvegicus OX=10116 GN=Kcnj10 PE=2 SV=1	2	7	7	7	15.9	42.388	378	20.045	2373900000	135941	128855	124621	119146	123217	118526	130641	130917	129509	0.0251464
D4AD32;Q9JHL3	D4AD32;Q9JHL3	Endothelin-converting enzyme-like 1	Ecel1	tr|D4AD32|D4AD32_RAT Endothelin-converting enzyme-like 1 OS=Rattus norvegicus OX=10116 GN=Ecel1 PE=4 SV=2;sp|Q9JHL3|ECEL1_RAT Endothelin-converting enzyme-like 1 OS=Rattus norvegicus OX=10116 GN=Ecel1 PE=2 SV=1	2	2	2	2	1.8	88.019	775	1.5236	22289000	2790.57	3153.39	3084.59	3122.39	2967.71	2634.13	3301.87	3623.61	3630.93	0.025776
A0A0H2UHM9;Q63364;Q66HF7	A0A0H2UHM9;Q63364	E3 ubiquitin-protein ligase Praja-2	Pja2	tr|A0A0H2UHM9|A0A0H2UHM9_RAT E3 ubiquitin-protein ligase Praja-2 OS=Rattus norvegicus OX=10116 GN=Pja2 PE=1 SV=1;sp|Q63364|PJA2_RAT E3 ubiquitin-protein ligase Praja-2 OS=Rattus norvegicus OX=10116 GN=Pja2 PE=2 SV=1	3	3	3	3	5.6	71.177	645	5.2235	91801000	6184.24	6478.59	6005.86	7477.24	8009.97	6933.47	7781.13	7165.32	6858.21	0.0259525
Q91Y81	Q91Y81	Septin-2	2019-09-02	sp|Q91Y81|SEPT2_RAT Septin-2 OS=Rattus norvegicus OX=10116 GN=Sept2 PE=1 SV=1	1	11	11	11	42.4	41.592	361	193.08	10602000000	353687	371588	359873	364507	376528	372855	355843	347247	343310	0.0262507
P60841	P60841	Alpha-endosulfine	Ensa	sp|P60841|ENSA_RAT Alpha-endosulfine OS=Rattus norvegicus OX=10116 GN=Ensa PE=1 SV=1	1	9	9	8	81.8	13.335	121	24.851	5317300000	371522	364770	374451	365705	362140	364472	358963	358043	362771	0.0262735
Q66H18;A0A0G2KA82	Q66H18;A0A0G2KA82		Sypl1	tr|Q66H18|Q66H18_RAT Synaptophysin-like 1 OS=Rattus norvegicus OX=10116 GN=Sypl1 PE=1 SV=1;tr|A0A0G2KA82|A0A0G2KA82_RAT Synaptophysin-like 1 OS=Rattus norvegicus OX=10116 GN=Sypl1 PE=1 SV=1	2	3	3	3	12	28.628	258	14.159	2273800000	237840	240364	238620	251694	247486	254613	248272	242179	254555	0.0264831
P97534	P97534	Peptidyl-prolyl cis-trans isomerase FKBP1B	Fkbp1b	sp|P97534|FKB1B_RAT Peptidyl-prolyl cis-trans isomerase FKBP1B OS=Rattus norvegicus OX=10116 GN=Fkbp1b PE=1 SV=3	1	1	1	1	12	11.794	108	4.9842	77697000	5169.17	5733.78	5617.66	6173.6	6047.09	6273.73	5661.69	5585.9	5965.44	0.0265558
D3ZNQ6	D3ZNQ6		Ube2m	tr|D3ZNQ6|D3ZNQ6_RAT Ubiquitin-conjugating enzyme E2M OS=Rattus norvegicus OX=10116 GN=Ube2m PE=1 SV=1	1	7	7	7	42.6	20.9	183	33.945	7019100000	355440	355571	348853	342406	344910	334369	344116	341257	347651	0.0274382
A0A0G2K0S7;D3ZPI4	A0A0G2K0S7;D3ZPI4		Rap1gap2	tr|A0A0G2K0S7|A0A0G2K0S7_RAT RAP1 GTPase-activating protein 2 OS=Rattus norvegicus OX=10116 GN=Rap1gap2 PE=1 SV=1;tr|D3ZPI4|D3ZPI4_RAT GTPase activating RANGAP domain-like 4 (Predicted), isoform CRA_a OS=Rattus norvegicus OX=10116 GN=Rap1gap2 PE=1 SV=1	2	8	7	7	13.7	80.514	731	28.801	719830000	86557.3	88339.2	84167.7	88256.2	91751.7	89866.7	85247.6	85018.7	85815.9	0.0276593
Q6IRK9	Q6IRK9	Carboxypeptidase Q	Cpq	sp|Q6IRK9|CBPQ_RAT Carboxypeptidase Q OS=Rattus norvegicus OX=10116 GN=Cpq PE=1 SV=1	1	6	6	6	15.9	52.041	472	15.032	541750000	35952.2	35229.6	37564.7	34229.1	33582.5	32635.6	34689	35073.5	33731.5	0.0277061
B0BND0;D3ZRI1	B0BND0;D3ZRI1	Ectonucleotide pyrophosphatase/phosphodiesterase family member 6	Enpp6	sp|B0BND0|ENPP6_RAT Ectonucleotide pyrophosphatase/phosphodiesterase family member 6 OS=Rattus norvegicus OX=10116 GN=Enpp6 PE=1 SV=1;tr|D3ZRI1|D3ZRI1_RAT Ectonucleotide pyrophosphatase/phosphodiesterase 6 (Predicted), isoform CRA_a OS=Rattus norvegicus OX	2	9	9	9	22	50.701	440	32.48	3771800000	149838	166677	167566	179586	174226	173995	146880	161976	151489	0.0277981
A0A096MJ90;F1LNW6;B5DFM3	A0A096MJ90;F1LNW6;B5DFM3		Ly6h	tr|A0A096MJ90|A0A096MJ90_RAT Lymphocyte antigen 6 family member H (Fragment) OS=Rattus norvegicus OX=10116 GN=Ly6h PE=4 SV=6;tr|F1LNW6|F1LNW6_RAT Lymphocyte antigen 6 complex, locus H (Predicted), isoform CRA_a OS=Rattus norvegicus OX=10116 GN=Ly6h PE=4 SV	3	6	6	6	37.1	13.181	124	16.696	33878000000	396162	382105	380967	360484	364167	333261	386525	371028	384385	0.0280147
Q02769	Q02769	Squalene synthase	Fdft1	sp|Q02769|FDFT_RAT Squalene synthase OS=Rattus norvegicus OX=10116 GN=Fdft1 PE=2 SV=1	1	2	2	2	6	48.106	416	4.2348	137930000	17089	15901.4	15904.7	18419.4	18170.9	16450.4	15544.9	15255.9	15574.1	0.0281032
Q99MI5	Q99MI5		LOC100912604	tr|Q99MI5|Q99MI5_RAT Spermidine synthase OS=Rattus norvegicus OX=10116 GN=LOC100912604 PE=1 SV=1	1	4	4	4	14.2	33.997	302	18.226	923470000	90270.8	89139.6	88876.8	87913.2	84975.1	86682.1	88593.1	88995.3	90336.4	0.0283983
B0BN47	B0BN47		Gstm6	tr|B0BN47|B0BN47_RAT Glutathione S-transferase OS=Rattus norvegicus OX=10116 GN=Gstm6 PE=1 SV=1	1	5	2	2	24.8	25.626	218	3.7744	331980000	44301.9	43607.7	44880.3	40998.3	42107.7	39287.9	45113.5	42287.8	43357.6	0.028609
Q9QZA6	Q9QZA6	CD151 antigen	Cd151	sp|Q9QZA6|CD151_RAT CD151 antigen OS=Rattus norvegicus OX=10116 GN=Cd151 PE=1 SV=2	1	4	4	4	16.2	28.355	253	8.0328	717330000	65153.8	62334.4	64939	68475.5	74778.1	68963.4	68236.8	70978.1	71538.4	0.0286768
B2RYA8;D4ABC2	B2RYA8;D4ABC2		Dnajb2	tr|B2RYA8|B2RYA8_RAT DnaJ heat shock protein family (Hsp40) member B2 OS=Rattus norvegicus OX=10116 GN=Dnajb2 PE=1 SV=1;tr|D4ABC2|D4ABC2_RAT DnaJ heat shock protein family (Hsp40) member B2 OS=Rattus norvegicus OX=10116 GN=Dnajb2 PE=1 SV=1	2	5	4	4	20.9	30.694	277	5.228	845090000	33459.4	33769	34263.5	36134.6	37636.7	34978	34184.5	34833.2	34641.9	0.0290301
Q6AYB5;Q62801	Q6AYB5	Signal recognition particle 54 kDa protein	Srp54	sp|Q6AYB5|SRP54_RAT Signal recognition particle 54 kDa protein OS=Rattus norvegicus OX=10116 GN=Srp54 PE=2 SV=1	2	6	6	6	13.1	55.704	504	18.555	745860000	89445	88181.6	85600.6	83150.1	85256.5	82360.9	87750.1	86248.2	87366.8	0.0291053
B5DEN4;P04642;Q6P9U7;H9N9H4;Q6AYX2;P19629;I1VWM9	B5DEN4;P04642;Q6P9U7	L-lactate dehydrogenase;L-lactate dehydrogenase A chain	Ldha	tr|B5DEN4|B5DEN4_RAT L-lactate dehydrogenase OS=Rattus norvegicus OX=10116 GN=Ldha PE=1 SV=1;sp|P04642|LDHA_RAT L-lactate dehydrogenase A chain OS=Rattus norvegicus OX=10116 GN=Ldha PE=1 SV=1;tr|Q6P9U7|Q6P9U7_RAT L-lactate dehydrogenase OS=Rattus norvegicu	7	16	14	13	52.1	36.45	332	98.614	84546000000	1.27033e+06	1.21655e+06	1.26315e+06	1.20247e+06	1.18206e+06	1.19814e+06	1.22724e+06	1.23943e+06	1.2206e+06	0.0291621
P04094	P04094	Proenkephalin-A;Synenkephalin;Met-enkephalin;PENK(114-133);PENK(143-185);Met-enkephalin-Arg-Gly-Leu;Leu-enkephalin;PENK(239-260);Met-enkephalin-Arg-Phe	Penk	sp|P04094|PENK_RAT Proenkephalin-A OS=Rattus norvegicus OX=10116 GN=Penk PE=1 SV=1	1	4	4	4	16	30.932	269	10.416	678110000	38920.3	37890.1	38158.5	39050.7	38873.8	37256.1	40562.6	39607.7	40481.2	0.0293922
D3ZDJ3	D3ZDJ3		Elmod1	tr|D3ZDJ3|D3ZDJ3_RAT ELMO domain-containing 1 OS=Rattus norvegicus OX=10116 GN=Elmod1 PE=4 SV=2	1	1	1	1	4.8	39.071	334	3.0454	41485000	3726.77	3275.55	4033.27	4329.85	4620.45	3768.99	4964.95	4578	4656.36	0.0296605
P37285;A0A140TAB3;A0A1B0GWT8	P37285;A0A140TAB3	Kinesin light chain 1	Klc1	sp|P37285|KLC1_RAT Kinesin light chain 1 OS=Rattus norvegicus OX=10116 GN=Klc1 PE=1 SV=2;tr|A0A140TAB3|A0A140TAB3_RAT Kinesin light chain 1 OS=Rattus norvegicus OX=10116 GN=Klc1 PE=1 SV=1	3	23	23	17	42.9	63.744	560	89.059	7995500000	617290	600808	614895	598641	615536	599155	638508	622108	629670	0.0296987
Q64259	Q64259	Von Hippel-Lindau disease tumor suppressor	Vhl	sp|Q64259|VHL_RAT von Hippel-Lindau disease tumor suppressor OS=Rattus norvegicus OX=10116 GN=Vhl PE=1 SV=1	1	1	1	1	7	21.215	185	2.5537	14064000	538.917	522.104	500.387	829.192	640.316	622.381	478.854	530.633	535.364	0.0297217
G3V8R1;Q9JI85	G3V8R1;Q9JI85	Nucleobindin-2;Nesfatin-1	Nucb2	tr|G3V8R1|G3V8R1_RAT Nucleobindin 2, isoform CRA_b OS=Rattus norvegicus OX=10116 GN=Nucb2 PE=1 SV=1;sp|Q9JI85|NUCB2_RAT Nucleobindin-2 OS=Rattus norvegicus OX=10116 GN=Nucb2 PE=1 SV=1	2	6	6	6	14.3	50.117	420	13.445	502720000	44626.6	45921.2	44654.1	43713.3	42305.7	41344.3	44332.6	43187	44010.3	0.0301174
A0A0G2K9B2;Q80VJ4	A0A0G2K9B2;Q80VJ4	Glycerophosphocholine phosphodiesterase GPCPD1	Gpcpd1	tr|A0A0G2K9B2|A0A0G2K9B2_RAT Glycerophosphocholine phosphodiesterase GPCPD1 OS=Rattus norvegicus OX=10116 GN=Gpcpd1 PE=1 SV=1;sp|Q80VJ4|GPCP1_RAT Glycerophosphocholine phosphodiesterase GPCPD1 OS=Rattus norvegicus OX=10116 GN=Gpcpd1 PE=1 SV=1	2	5	5	5	7.7	76.17	671	6.616	274980000	31909.9	30156.8	32368.4	32887	32525.4	35463	34472.8	35211.3	34998.2	0.0306392
P27605;Q6LDG5	P27605;Q6LDG5	Hypoxanthine-guanine phosphoribosyltransferase	Hprt1	sp|P27605|HPRT_RAT Hypoxanthine-guanine phosphoribosyltransferase OS=Rattus norvegicus OX=10116 GN=Hprt1 PE=1 SV=1;tr|Q6LDG5|Q6LDG5_RAT Hypoxanthine phosphoribosyltransferase (Fragment) OS=Rattus norvegicus OX=10116 PE=2 SV=1	2	9	9	8	50	24.477	218	126.57	17490000000	531134	508220	513829	494670	500295	476879	512250	519290	530191	0.0306604
D4A1Q2;F1LST4;P19332;Q3S2J1	D4A1Q2;F1LST4;P19332	Microtubule-associated protein;Microtubule-associated protein tau	Mapt	tr|D4A1Q2|D4A1Q2_RAT Microtubule-associated protein OS=Rattus norvegicus OX=10116 GN=Mapt PE=1 SV=1;tr|F1LST4|F1LST4_RAT Microtubule-associated protein OS=Rattus norvegicus OX=10116 GN=Mapt PE=1 SV=1;sp|P19332|TAU_RAT Microtubule-associated protein tau OS=	4	21	21	4	36.3	71.764	686	103.48	87553000000	939894	914612	944925	904538	893618	862256	914085	920668	926444	0.0307153
D4A1B2	D4A1B2		Arpin	tr|D4A1B2|D4A1B2_RAT Actin-related protein 2/3 complex inhibitor OS=Rattus norvegicus OX=10116 GN=Arpin PE=1 SV=1	1	2	2	2	6.6	25.232	226	1.8814	227110000	53038.1	54337.4	53515.2	55216.9	56398.8	57366.6	54805.4	55746.5	53830.6	0.0308548
Q5XII0	Q5XII0	Mammalian ependymin-related protein 1	Epdr1	sp|Q5XII0|EPDR1_RAT Mammalian ependymin-related protein 1 OS=Rattus norvegicus OX=10116 GN=Epdr1 PE=1 SV=1	1	3	3	3	15.2	25.639	224	16.946	2553000000	104456	106246	103985	103166	100455	98065.8	107591	103923	106644	0.0312895
B2RYT7	B2RYT7		Hdhd3	tr|B2RYT7|B2RYT7_RAT Haloacid dehalogenase-like hydrolase domain-containing 3 OS=Rattus norvegicus OX=10116 GN=Hdhd3 PE=1 SV=1	1	1	1	1	6.4	27.794	251	11.269	108820000	10702.3	11410.5	11014.3	11395.3	11769.5	11593	12978.3	11698.9	12290.3	0.0314251
Q9Z1E1;Q6P2A7;Q6MG17	Q9Z1E1;Q6P2A7;Q6MG17	Flotillin-1	Flot1	sp|Q9Z1E1|FLOT1_RAT Flotillin-1 OS=Rattus norvegicus OX=10116 GN=Flot1 PE=2 SV=2;tr|Q6P2A7|Q6P2A7_RAT Flot1 protein OS=Rattus norvegicus OX=10116 PE=2 SV=1;tr|Q6MG17|Q6MG17_RAT Flotillin 1, isoform CRA_b OS=Rattus norvegicus OX=10116 GN=Flot1 PE=4 SV=1	3	14	14	14	39.7	47.499	428	95.283	7232600000	332707	332283	345724	324837	322725	314155	328805	324906	325037	0.0315518
A0A0G2JVM2;A0A0G2K0A8	A0A0G2JVM2;A0A0G2K0A8			tr|A0A0G2JVM2|A0A0G2JVM2_RAT Uncharacterized protein OS=Rattus norvegicus OX=10116 GN=Mia3 PE=1 SV=1;tr|A0A0G2K0A8|A0A0G2K0A8_RAT Uncharacterized protein OS=Rattus norvegicus OX=10116 GN=Mia3 PE=1 SV=1	2	5	5	5	3.3	153.47	1377	9.8816	379610000	30011.9	29483.2	29993.9	26731.9	28225	28453.6	29245.8	30692.3	29065.6	0.031638
P07171	P07171	Calbindin	Calb1	sp|P07171|CALB1_RAT Calbindin OS=Rattus norvegicus OX=10116 GN=Calb1 PE=1 SV=2	1	15	15	15	51.3	29.994	261	108.1	15500000000	795922	758472	758148	710056	710062	686773	841233	747541	779195	0.0317772
A0A096MIZ1;D4A4D8;A0A096MK80;A0A096MJ96	A0A096MIZ1;D4A4D8		Palm2	tr|A0A096MIZ1|A0A096MIZ1_RAT Paralemmin 2 OS=Rattus norvegicus OX=10116 GN=Palm2 PE=1 SV=1;tr|D4A4D8|D4A4D8_RAT Uncharacterized protein OS=Rattus norvegicus OX=10116 PE=1 SV=3	4	12	11	11	33	42.055	376	38.896	3049700000	195797	199277	196761	202300	200825	201398	195893	195590	199614	0.03178
Q5PPK6;Q9QZ86	Q5PPK6;Q9QZ86	Nucleolar protein 58	Nop58	tr|Q5PPK6|Q5PPK6_RAT Nol5 protein OS=Rattus norvegicus OX=10116 GN=Nop58 PE=1 SV=1;sp|Q9QZ86|NOP58_RAT Nucleolar protein 58 OS=Rattus norvegicus OX=10116 GN=Nop58 PE=1 SV=1	2	3	3	3	8.8	50.021	444	7.8412	273720000	41561.6	42762.1	40236	38971.2	39304.8	39448	39339.5	38570.7	40164.8	0.0318454
Q794E4	Q794E4	Heterogeneous nuclear ribonucleoprotein F;Heterogeneous nuclear ribonucleoprotein F, N-terminally processed	Hnrnpf	sp|Q794E4|HNRPF_RAT Heterogeneous nuclear ribonucleoprotein F OS=Rattus norvegicus OX=10116 GN=Hnrnpf PE=1 SV=3	1	8	6	6	20	45.729	415	16.734	1245000000	127363	129596	127092	130517	127338	128633	125607	125666	124546	0.0319556
P59215;Q8R4R4;Q8R4R5	P59215	Guanine nucleotide-binding protein G(o) subunit alpha	Gnao1	sp|P59215|GNAO_RAT Guanine nucleotide-binding protein G(o) subunit alpha OS=Rattus norvegicus OX=10116 GN=Gnao1 PE=1 SV=2	3	17	17	15	54	40.068	354	200.26	192300000000	1.8322e+06	1.86896e+06	1.87056e+06	1.82469e+06	1.81984e+06	1.82037e+06	1.82912e+06	1.83162e+06	1.81896e+06	0.0324616
Q9JI92	Q9JI92	Syntenin-1	Sdcbp	sp|Q9JI92|SDCB1_RAT Syntenin-1 OS=Rattus norvegicus OX=10116 GN=Sdcbp PE=1 SV=1	1	3	3	3	16.7	32.423	300	20.095	73394000	17468.4	18127.2	19265.6	19677.2	18880.4	20911.8	20690	20843.4	20285.6	0.0325025
Q5EBD4;Q3B8P4;Q8K4F7	Q5EBD4;Q3B8P4;Q8K4F7	m7GpppX diphosphatase	Dcps	tr|Q5EBD4|Q5EBD4_RAT Dcps protein (Fragment) OS=Rattus norvegicus OX=10116 GN=Dcps PE=2 SV=1;tr|Q3B8P4|Q3B8P4_RAT Decapping enzyme, scavenger OS=Rattus norvegicus OX=10116 GN=Dcps PE=1 SV=1;sp|Q8K4F7|DCPS_RAT m7GpppX diphosphatase OS=Rattus norvegicus OX=1	3	2	2	2	8.1	38.462	334	5.9965	243600000	19284.9	20160.5	20298.9	21240.7	21816.9	20714.8	20834.1	21490.1	20872.8	0.0325104
Q9WU49	Q9WU49	Calcium-regulated heat stable protein 1	Carhsp1	sp|Q9WU49|CHSP1_RAT Calcium-regulated heat stable protein 1 OS=Rattus norvegicus OX=10116 GN=Carhsp1 PE=1 SV=1	1	1	1	1	5.4	15.906	147	1.46	679140000	37809	38698.7	37374.3	42059.8	41737.4	39693.3	36996	39566.1	39217.9	0.0325142
Q68FX3;Q64LD0;A0A0G2K7X6;Q5XLP8;A0A0G2JY21;A0A0G2JUH2;A0A0G2JZQ1;Q68G14;Q9QY16	Q68FX3;Q64LD0;A0A0G2K7X6;Q5XLP8;A0A0G2JY21;A0A0G2JUH2;A0A0G2JZQ1		Ddx19a;Ddx19b	tr|Q68FX3|Q68FX3_RAT DEAD (Asp-Glu-Ala-Asp) box polypeptide 19a OS=Rattus norvegicus OX=10116 GN=Ddx19a PE=1 SV=1;tr|Q64LD0|Q64LD0_RAT Zinc responsive protein ZD10B OS=Rattus norvegicus OX=10116 PE=2 SV=1;tr|A0A0G2K7X6|A0A0G2K7X6_RAT DEAD-box helicase 19B	9	10	10	10	18	53.903	478	23.906	984420000	165086	166605	166002	166758	163342	163614	167305	168535	168941	0.0325892
D3ZT16	D3ZT16		Map6d1	tr|D3ZT16|D3ZT16_RAT MAP6 domain-containing 1 OS=Rattus norvegicus OX=10116 GN=Map6d1 PE=1 SV=1	1	3	3	3	24.1	20.413	191	4.6404	481740000	20850.9	23283.5	22261.8	24783.3	23309.7	28327.6	21480.7	19614.8	20458.7	0.0327607
P63319	P63319	Protein kinase C gamma type	Prkcg	sp|P63319|KPCG_RAT Protein kinase C gamma type OS=Rattus norvegicus OX=10116 GN=Prkcg PE=1 SV=1	1	19	16	16	32.7	78.357	697	95.888	6774900000	335975	319954	332831	342033	333116	344362	309289	317030	326025	0.0328135
A0A0G2K9Q6;Q64568;Q5EB74	A0A0G2K9Q6;Q64568	Plasma membrane calcium-transporting ATPase 3	Atp2b3	tr|A0A0G2K9Q6|A0A0G2K9Q6_RAT Calcium-transporting ATPase OS=Rattus norvegicus OX=10116 GN=Atp2b3 PE=1 SV=1;sp|Q64568|AT2B3_RAT Plasma membrane calcium-transporting ATPase 3 OS=Rattus norvegicus OX=10116 GN=Atp2b3 PE=1 SV=2	3	28	16	16	24.2	138.57	1258	70.522	10595000000	480555	472293	488958	490522	500636	487838	496514	503142	498019	0.0328587
Q9JI56;Q9Z2P6	Q9JI56;Q9Z2P6	Synaptosomal-associated protein;Synaptosomal-associated protein 29	Snap29	tr|Q9JI56|Q9JI56_RAT SNAP-29 protein OS=Rattus norvegicus OX=10116 GN=Snap29 PE=1 SV=1;sp|Q9Z2P6|SNP29_RAT Synaptosomal-associated protein 29 OS=Rattus norvegicus OX=10116 GN=Snap29 PE=1 SV=1	2	3	3	3	20.2	29.099	257	12.383	408300000	22936.5	22408	22741.1	23154.7	23172.4	23713.7	22632.7	21047.1	20495.4	0.0329767
P60203;Q63436;A0A097BVK2;Q63437;Q63441;Q63440;Q78EF6	P60203;Q63436;A0A097BVK2;Q63437	Myelin proteolipid protein	Plp1	sp|P60203|MYPR_RAT Myelin proteolipid protein OS=Rattus norvegicus OX=10116 GN=Plp1 PE=1 SV=2;tr|Q63436|Q63436_RAT Rat lipophilin (Fragment) OS=Rattus norvegicus OX=10116 PE=2 SV=1;tr|A0A097BVK2|A0A097BVK2_RAT Proteolipid protein 1 transcript variant 2 OS=	7	11	11	11	36.5	30.077	277	165.34	503150000000	2.88304e+06	2.99971e+06	2.91998e+06	3.15324e+06	3.22915e+06	3.3938e+06	2.89753e+06	3.12184e+06	3.15546e+06	0.033644
Q8CF97	Q8CF97	Deubiquitinating protein VCIP135	Vcpip1	sp|Q8CF97|VCIP1_RAT Deubiquitinating protein VCIP135 OS=Rattus norvegicus OX=10116 GN=Vcpip1 PE=1 SV=2	1	13	13	13	13.3	134.56	1221	50.637	1443800000	181787	182663	182213	180716	180440	177756	180217	179229	178421	0.0337528
D3ZH75	D3ZH75		Akt1s1	tr|D3ZH75|D3ZH75_RAT AKT1 substrate 1 OS=Rattus norvegicus OX=10116 GN=Akt1s1 PE=1 SV=1	1	3	3	3	12.1	27.586	257	4.1229	99121000	22777.7	23019.8	23024	24584.1	23761.6	25454.7	23390.9	24415.6	23995.6	0.0339585
P04775;F1M9G9;A0A0G2K207;F1LX08;P08104;O08562;D3ZW75;A0A0G2KB93;F1LMH2;P15390;O88420;F1LNF5;F1LPK3;A0A0G2JWG8;P15389	P04775;F1M9G9;A0A0G2K207	Sodium channel protein type 2 subunit alpha	Scn2a	sp|P04775|SCN2A_RAT Sodium channel protein type 2 subunit alpha OS=Rattus norvegicus OX=10116 GN=Scn2a PE=1 SV=1;tr|F1M9G9|F1M9G9_RAT Sodium channel protein OS=Rattus norvegicus OX=10116 GN=Scn2a PE=1 SV=3;tr|A0A0G2K207|A0A0G2K207_RAT Sodium channel protei	15	17	17	11	9.6	227.87	2005	70.278	3866000000	294274	294543	298783	287350	285593	289376	288163	294607	286926	0.03398
Q157S1	Q157S1	CREB-regulated transcription coactivator 1	Crtc1	sp|Q157S1|CRTC1_RAT CREB-regulated transcription coactivator 1 OS=Rattus norvegicus OX=10116 GN=Crtc1 PE=1 SV=1	1	1	1	1	2.1	66.924	630	5.9599	127030000	10880.6	10205	11081.1	12503.7	12143.6	11921.7	12048.4	12009.1	10815.3	0.0340546
Q66HL0;P21588	Q66HL0;P21588	5-nucleotidase	Nt5e	tr|Q66HL0|Q66HL0_RAT 5 nucleotidase, ecto OS=Rattus norvegicus OX=10116 GN=Nt5e PE=1 SV=2;sp|P21588|5NTD_RAT 5-nucleotidase OS=Rattus norvegicus OX=10116 GN=Nt5e PE=1 SV=1	2	3	3	3	6.8	63.95	576	7.0682	327840000	30858.3	33551.7	32068.5	35598.1	34823.4	36505.9	33361.2	36086.1	34030.2	0.0342719
B2RYU7	B2RYU7		Cbx5	tr|B2RYU7|B2RYU7_RAT Cbx5 protein OS=Rattus norvegicus OX=10116 GN=Cbx5 PE=1 SV=1	1	5	4	4	23	22.186	191	13.868	1055700000	123672	126589	120326	114020	116236	113818	117739	113269	121682	0.0342833
A0A0G2JUM8	A0A0G2JUM8			tr|A0A0G2JUM8|A0A0G2JUM8_RAT Cytochrome c oxidase assembly factor 6 OS=Rattus norvegicus OX=10116 GN=Coa6 PE=1 SV=1	1	1	1	1	19	9.3683	79	1.8158	35909000	1815.81	1415.03	1497.01	1247.79	1306.25	722.834	959.564	574.86	992.63	0.0347024
Q9EPF2	Q9EPF2	Cell surface glycoprotein MUC18	Mcam	sp|Q9EPF2|MUC18_RAT Cell surface glycoprotein MUC18 OS=Rattus norvegicus OX=10116 GN=Mcam PE=1 SV=2	1	5	5	5	9.7	71.326	648	11.396	473940000	37306.9	38830.5	36833.3	44468.2	43791	39860	38821.3	39275.2	41485.9	0.0347453
Q56R20;P83953;A0A0H2UHW5;Q56R16	Q56R20;P83953	Importin subunit alpha;Importin subunit alpha-5;Importin subunit alpha-5, N-terminally processed	Kpna1	tr|Q56R20|Q56R20_RAT Importin subunit alpha OS=Rattus norvegicus OX=10116 GN=Kpna1 PE=1 SV=1;sp|P83953|IMA5_RAT Importin subunit alpha-5 OS=Rattus norvegicus OX=10116 GN=Kpna1 PE=1 SV=1	4	5	4	4	12.5	60.196	538	12.176	184200000	29275.8	28301.7	29578.4	28676.6	28643.6	29684	30175.7	30231.1	30724.2	0.0348992
A0A0G2JU89;F1LQI5;Q2TL32	A0A0G2JU89;F1LQI5;Q2TL32	E3 ubiquitin-protein ligase UBR4	Ubr4	tr|A0A0G2JU89|A0A0G2JU89_RAT E3 ubiquitin-protein ligase UBR4 OS=Rattus norvegicus OX=10116 GN=Ubr4 PE=1 SV=1;tr|F1LQI5|F1LQI5_RAT E3 ubiquitin-protein ligase UBR4 OS=Rattus norvegicus OX=10116 GN=Ubr4 PE=1 SV=1;sp|Q2TL32|UBR4_RAT E3 ubiquitin-protein liga	3	16	16	16	3.4	573.87	5193	36.906	1003600000	128889	131924	132024	136591	138089	134089	134254	132894	136580	0.0349462
O54861	O54861	Sortilin	Sort1	sp|O54861|SORT_RAT Sortilin OS=Rattus norvegicus OX=10116 GN=Sort1 PE=1 SV=3	1	4	4	4	5.6	91.168	825	9.484	446480000	66370.3	67709.1	69435.8	69652.9	76423.4	75366.6	68617.9	68704.4	66434	0.0356397
A0A0G2K719;D3ZN21;D4ADE8;F1LQD1;H9BFH0;C7E3F3;Q64060	A0A0G2K719;D3ZN21;D4ADE8		Ddx3y;Ddx3x	tr|A0A0G2K719|A0A0G2K719_RAT DEAD-box helicase 3, X-linked OS=Rattus norvegicus OX=10116 GN=Ddx3x PE=1 SV=1;tr|D3ZN21|D3ZN21_RAT DEAD-box helicase 3, Y-linked OS=Rattus norvegicus OX=10116 GN=Ddx3y PE=1 SV=1;tr|D4ADE8|D4ADE8_RAT DEAD-box helicase 3, X-link	7	14	13	3	23.7	73.145	662	62.888	3382500000	267304	267155	266350	261944	263371	265089	258716	258773	264646	0.0358166
F1LV86	F1LV86		Nkain3	tr|F1LV86|F1LV86_RAT Sodium/potassium-transporting ATPase-interacting 3 OS=Rattus norvegicus OX=10116 GN=Nkain3 PE=4 SV=2	1	1	1	1	4.5	20.573	179	1.3816	26093000	1653.85	1620.01	1667.19	1586.44	1506.87	1569.92	1601.58	1580.84	1638.23	0.0362284
F1LR02	F1LR02		Col18a1	tr|F1LR02|F1LR02_RAT Collagen type XVIII alpha 1 chain OS=Rattus norvegicus OX=10116 GN=Col18a1 PE=1 SV=2	1	2	2	2	1.9	134.64	1311	2.6953	5296500000	114270	113590	120267	123351	120309	121008	122251	121206	122781	0.0366019
Q6P6R2	Q6P6R2	Dihydrolipoyl dehydrogenase, mitochondrial	Dld	sp|Q6P6R2|DLDH_RAT Dihydrolipoyl dehydrogenase, mitochondrial OS=Rattus norvegicus OX=10116 GN=Dld PE=1 SV=1	1	17	17	17	41.3	54.037	509	175.26	43224000000	844377	827792	836157	820264	821050	821894	834964	830389	826687	0.0367103
A0A0G2K0W0;Q6F596	A0A0G2K0W0;Q6F596	Geranylgeranyl pyrophosphate synthase	Ggps1	tr|A0A0G2K0W0|A0A0G2K0W0_RAT Geranylgeranyl pyrophosphate synthase OS=Rattus norvegicus OX=10116 GN=Ggps1 PE=1 SV=1;sp|Q6F596|GGPPS_RAT Geranylgeranyl pyrophosphate synthase OS=Rattus norvegicus OX=10116 GN=Ggps1 PE=2 SV=1	2	2	2	2	6.1	32.258	280	2.5218	132970000	23786	23705.8	23010.1	24349.3	24507	23561.2	24789.7	24343.6	25002.5	0.037195
A0A140TAB1;P14270	A0A140TAB1;P14270	cAMP-specific 3,5-cyclic phosphodiesterase 4D	Pde4d	tr|A0A140TAB1|A0A140TAB1_RAT Phosphodiesterase OS=Rattus norvegicus OX=10116 GN=Pde4d PE=3 SV=1;sp|P14270|PDE4D_RAT cAMP-specific 3,5-cyclic phosphodiesterase 4D OS=Rattus norvegicus OX=10116 GN=Pde4d PE=1 SV=4	2	2	2	2	2.6	83.164	733	2.8255	83730000	10807.4	11997.6	10940.6	9943.98	10694.4	10627.8	10062.2	9648.54	10107.4	0.0375144
Q6AYK3	Q6AYK3	Inositol-3-phosphate synthase 1	Isyna1	sp|Q6AYK3|INO1_RAT Inositol-3-phosphate synthase 1 OS=Rattus norvegicus OX=10116 GN=Isyna1 PE=3 SV=2	1	8	8	8	15.1	60.883	557	16.873	3218400000	282428	272799	268632	269177	263797	252747	279684	277202	287215	0.0375294
D4ADE5	D4ADE5	Histone-lysine N-methyltransferase SETD7	Setd7	tr|D4ADE5|D4ADE5_RAT Histone-lysine N-methyltransferase SETD7 OS=Rattus norvegicus OX=10116 GN=Setd7 PE=1 SV=1	1	5	5	5	19.7	40.507	366	24.575	612850000	45288.5	47126.3	46933.9	48688.1	49810.7	48547	48401.7	47297.5	46343.8	0.0375567
D4A8U7;P28023;A0A0G2K428;REV__A0A0G2K5G4;REV__D4ACG4;REV__M0RBT9;REV__A0A096MK24;REV__D4A589;D4A9W1	D4A8U7;P28023;A0A0G2K428	Dynactin subunit 1	Dctn1	tr|D4A8U7|D4A8U7_RAT Dynactin 1, isoform CRA_a OS=Rattus norvegicus OX=10116 GN=Dctn1 PE=1 SV=2;sp|P28023|DCTN1_RAT Dynactin subunit 1 OS=Rattus norvegicus OX=10116 GN=Dctn1 PE=1 SV=2;tr|A0A0G2K428|A0A0G2K428_RAT Dynactin subunit 1 OS=Rattus norvegicus OX=	9	38	38	37	37.5	141.94	1281	189.89	12174000000	674404	683302	673563	686326	686608	689577	679535	662229	670746	0.0376668
Q5QJC9	Q5QJC9	BAG family molecular chaperone regulator 5	Bag5	sp|Q5QJC9|BAG5_RAT BAG family molecular chaperone regulator 5 OS=Rattus norvegicus OX=10116 GN=Bag5 PE=1 SV=1	1	7	7	7	20.8	51.03	447	13.753	672500000	182302	195178	204493	214591	201895	213589	212981	217709	213835	0.0376928
P83565	P83565	39S ribosomal protein L40, mitochondrial	Mrpl40	sp|P83565|RM40_RAT 39S ribosomal protein L40, mitochondrial OS=Rattus norvegicus OX=10116 GN=Mrpl40 PE=1 SV=2	1	2	2	2	10.7	24.397	206	2.9313	179110000	25846.9	25699.9	27339.5	25937.7	25434.4	25543.7	26842	27434.3	27602.5	0.0378795
Q63128;Q6PLD8	Q63128;Q6PLD8		cpg2;Cpg2b	tr|Q63128|Q63128_RAT CPG2 protein OS=Rattus norvegicus OX=10116 GN=cpg2 PE=2 SV=1;tr|Q6PLD8|Q6PLD8_RAT Candidate plasticity protein 2b OS=Rattus norvegicus OX=10116 GN=Cpg2b PE=2 SV=1	2	4	4	4	7.4	109.04	941	4.8566	260070000	29768.6	30151.6	30332.7	28032.8	29362.6	29166.8	29833.1	31821.6	32292.8	0.0380241
B2RYW8	B2RYW8	MICOS complex subunit Mic10	Minos1	sp|B2RYW8|MIC10_RAT MICOS complex subunit Mic10 OS=Rattus norvegicus OX=10116 GN=Micos10 PE=3 SV=1	1	1	1	1	10.5	8.5498	76	1.4569	2891400000	32350.1	32363.1	32272.7	30767.9	30956.8	30231.5	31595.2	32842.3	30901.8	0.0380532
O54699	O54699	Equilibrative nucleoside transporter 2	Slc29a2	sp|O54699|S29A2_RAT Equilibrative nucleoside transporter 2 OS=Rattus norvegicus OX=10116 GN=Slc29a2 PE=2 SV=1	1	2	2	2	4.6	50.265	456	5.0678	170420000	34669.7	35176	33061.9	33057.5	31787.5	33293.9	34497.5	35220.4	35151.4	0.0384236
Q5I0F0	Q5I0F0		Drg1	tr|Q5I0F0|Q5I0F0_RAT Developmentally-regulated GTP-binding protein 1 OS=Rattus norvegicus OX=10116 GN=Drg1 PE=1 SV=1	1	2	2	2	8.2	40.512	367	3.3099	10744000	114.157	0	210.731	267.568	475.42	343.15	572.724	267.288	545.289	0.0384313
D4A9R4	D4A9R4	Proline-rich transmembrane protein 4	Prrt4	sp|D4A9R4|PRRT4_RAT Proline-rich transmembrane protein 4 OS=Rattus norvegicus OX=10116 GN=Prrt4 PE=3 SV=1	1	1	1	1	0.9	93.829	902	1.2541	6754800000	93280.1	90913.2	94894.1	91547.9	90895.4	89926.3	90415.5	88574.7	87941.8	0.0388095
G3V8I4;Q08850	G3V8I4;Q08850	Syntaxin-4	Stx4	tr|G3V8I4|G3V8I4_RAT Syntaxin 4A (Placental), isoform CRA_a OS=Rattus norvegicus OX=10116 GN=Stx4 PE=1 SV=1;sp|Q08850|STX4_RAT Syntaxin-4 OS=Rattus norvegicus OX=10116 GN=Stx4 PE=1 SV=1	2	5	5	5	18.8	34.195	298	16.049	374340000	59932.1	60791.5	57464	62467.9	62122	62219.2	59996.9	61000.4	60163.9	0.0395727
B2RYU2;P23358;A0A140TAC5;M0R4B6;D3ZJE2;D4A8N3	B2RYU2;P23358;A0A140TAC5;M0R4B6;D3ZJE2;D4A8N3	60S ribosomal protein L12	Rpl12;Rpl12-ps1;RGD1563956	tr|B2RYU2|B2RYU2_RAT RCG45615, isoform CRA_a OS=Rattus norvegicus OX=10116 GN=Rpl12 PE=2 SV=1;sp|P23358|RL12_RAT 60S ribosomal protein L12 OS=Rattus norvegicus OX=10116 GN=Rpl12 PE=2 SV=1;tr|A0A140TAC5|A0A140TAC5_RAT 60S ribosomal protein L12 OS=Rattus nor	6	9	9	9	63.6	17.845	165	61.317	6558600000	134312	131760	134964	129339	130966	126539	133603	131150	133017	0.0395919
Q5XIF5	Q5XIF5	Sphingolipid delta(4)-desaturase DES1	Degs1	sp|Q5XIF5|DEGS1_RAT Sphingolipid delta(4)-desaturase DES1 OS=Rattus norvegicus OX=10116 GN=Degs1 PE=2 SV=1	1	1	1	1	4.6	38.055	323	4.7394	70903000	10544.5	8831.45	11021.3	12086.1	12346.3	11767.3	12032.6	11472.9	11240.1	0.039851
P32736;A0A0G2K657;F1M2I5	P32736;A0A0G2K657;F1M2I5	Opioid-binding protein/cell adhesion molecule	Opcml	sp|P32736|OPCM_RAT Opioid-binding protein/cell adhesion molecule OS=Rattus norvegicus OX=10116 GN=Opcml PE=1 SV=2;tr|A0A0G2K657|A0A0G2K657_RAT Opioid-binding protein/cell adhesion molecule OS=Rattus norvegicus OX=10116 GN=Opcml PE=4 SV=1;tr|F1M2I5|F1M2I5_R	3	10	10	7	32.8	38.067	345	77.734	14341000000	432895	420514	446123	412014	405599	417819	427877	429670	430634	0.0402485
Q80U96;Q9WUW7	Q80U96	Exportin-1	Xpo1	sp|Q80U96|XPO1_RAT Exportin-1 OS=Rattus norvegicus OX=10116 GN=Xpo1 PE=1 SV=1	2	14	14	14	14.6	123.04	1071	31.392	3729000000	308057	300394	301852	291585	297860	287832	295054	293897	299071	0.0407109
A0A0G2K8M5;G3V6N2;B5DEM3	A0A0G2K8M5;G3V6N2;B5DEM3		Tmed4	tr|A0A0G2K8M5|A0A0G2K8M5_RAT Transmembrane emp24 protein transport domain containing 4 (Predicted), isoform CRA_a OS=Rattus norvegicus OX=10116 GN=Tmed4 PE=1 SV=1;tr|G3V6N2|G3V6N2_RAT Transmembrane emp24 protein transport domain containing 4 (Predicted), i	3	3	3	3	16.7	19.577	168	5.5474	382120000	58588.7	61627.9	59623.2	54918	57086.5	53305.8	55187.5	58861.6	57025.6	0.0407503
Q5XIT1	Q5XIT1	Microtubule-associated protein RP/EB family member 3	Mapre3	sp|Q5XIT1|MARE3_RAT Microtubule-associated protein RP/EB family member 3 OS=Rattus norvegicus OX=10116 GN=Mapre3 PE=1 SV=1	1	9	8	7	33.8	31.966	281	43.111	11803000000	315325	311961	310063	300858	308374	302003	307690	305180	300481	0.0409643
D4A8N2	D4A8N2		Fdx1l	tr|D4A8N2|D4A8N2_RAT Ferredoxin 2 OS=Rattus norvegicus OX=10116 GN=Fdx2 PE=1 SV=1	1	1	1	1	6.9	18.77	174	1.3975	89238000	5253.5	5324.35	4792.03	4825.32	4969.99	5188.12	4201.57	4244.8	4797.35	0.0418007
G3V6G7;B1H2A4;Q562B9	G3V6G7		Pnpt1	tr|G3V6G7|G3V6G7_RAT Polyribonucleotide nucleotidyltransferase 1 OS=Rattus norvegicus OX=10116 GN=Pnpt1 PE=1 SV=1	3	5	5	5	6.4	85.897	784	8.0813	380910000	95010	95086.9	94982.8	93655.4	96429.2	92100.2	98287.1	98228	96620.9	0.0418023
O35814	O35814	Stress-induced-phosphoprotein 1	Stip1	sp|O35814|STIP1_RAT Stress-induced-phosphoprotein 1 OS=Rattus norvegicus OX=10116 GN=Stip1 PE=1 SV=1	1	33	33	33	54	62.569	543	180.16	41470000000	1.73261e+06	1.72311e+06	1.69559e+06	1.67601e+06	1.67482e+06	1.65783e+06	1.69032e+06	1.68991e+06	1.64811e+06	0.0419918
P26772;P97601;A0A0G2JTG1;A0A0G2JVI0	P26772;P97601;A0A0G2JTG1	10 kDa heat shock protein, mitochondrial	Hspe1	sp|P26772|CH10_RAT 10 kDa heat shock protein, mitochondrial OS=Rattus norvegicus OX=10116 GN=Hspe1 PE=1 SV=3;tr|P97601|P97601_RAT Chaperonin 10 OS=Rattus norvegicus OX=10116 GN=Hspe1 PE=3 SV=1;tr|A0A0G2JTG1|A0A0G2JTG1_RAT 10 kDa heat shock protein, mitocho	4	10	10	10	80.4	10.902	102	36.012	52206000000	797902	791216	791329	778926	775563	750000	791963	786081	784557	0.0420083
P50411;A0A0H2UHA0	P50411	Protein phosphatase inhibitor 2	Ppp1r2	sp|P50411|IPP2_RAT Protein phosphatase inhibitor 2 OS=Rattus norvegicus OX=10116 GN=Ppp1r2 PE=1 SV=2	2	6	6	6	22.4	23.071	205	26.729	1453800000	139714	144079	143134	146746	145989	147928	144215	140263	143319	0.042114
P62907;Q4KM60;F1LYQ7;D3Z9F6	P62907;Q4KM60;F1LYQ7	60S ribosomal protein L10a;Ribosomal protein	Rpl10a;LOC680700	sp|P62907|RL10A_RAT 60S ribosomal protein L10a OS=Rattus norvegicus OX=10116 GN=Rpl10a PE=1 SV=2;tr|Q4KM60|Q4KM60_RAT Ribosomal protein (Fragment) OS=Rattus norvegicus OX=10116 GN=Rpl10a PE=2 SV=1;tr|F1LYQ7|F1LYQ7_RAT Ribosomal protein OS=Rattus norvegicus	4	7	7	7	36.9	24.831	217	28.584	5192400000	151013	149702	152540	145768	145563	145882	145567	150714	151179	0.0421467
Q5PQP2	Q5PQP2	Receptor-binding cancer antigen expressed on SiSo cells	Ebag9	sp|Q5PQP2|RCAS1_RAT Receptor-binding cancer antigen expressed on SiSo cells OS=Rattus norvegicus OX=10116 GN=Ebag9 PE=1 SV=1	1	1	1	1	8.9	24.187	213	11.864	76252000	3494.6	4035.39	3773.11	3465.64	3179.42	3211.65	3662.58	3986.92	4330.87	0.0421574
Q6RJR6;A0A0H2UHX1;A1L1I6	Q6RJR6	Reticulon-3	Rtn3	sp|Q6RJR6|RTN3_RAT Reticulon-3 OS=Rattus norvegicus OX=10116 GN=Rtn3 PE=1 SV=1	3	21	20	19	28.2	101.52	940	79.944	9368600000	396781	395474	406725	411957	408091	415593	405843	412427	415336	0.0422086
P34926	P34926	Microtubule-associated protein 1A;MAP1A heavy chain;MAP1 light chain LC2	Map1a	sp|P34926|MAP1A_RAT Microtubule-associated protein 1A OS=Rattus norvegicus OX=10116 GN=Map1a PE=1 SV=1	1	107	107	2	49.1	299.53	2774	323.31	93691000000	3.04717e+06	3.05307e+06	3.11378e+06	3.14375e+06	3.16369e+06	3.26242e+06	3.09328e+06	3.12833e+06	3.12626e+06	0.0426709
C0JPT7	C0JPT7		Flna	tr|C0JPT7|C0JPT7_RAT Filamin A OS=Rattus norvegicus OX=10116 GN=Flna PE=1 SV=1	1	19	19	17	9.7	280.49	2639	64.22	1372800000	163209	166893	163023	175533	181160	200328	175143	166234	171050	0.0432475
Q4KM87;P86173	Q4KM87;P86173	Actin-like protein 6B	Actl6a;Actl6b	tr|Q4KM87|Q4KM87_RAT Actin-like 6A OS=Rattus norvegicus OX=10116 GN=Actl6a PE=1 SV=1;sp|P86173|ACL6B_RAT Actin-like protein 6B OS=Rattus norvegicus OX=10116 GN=Actl6b PE=1 SV=2	2	1	1	1	2.3	47.42	429	1.3955	63221000	5763.61	5273.57	5298.61	4967.68	5302.56	4796.63	5915.29	5600.6	5539.7	0.0433583
P18163;Q6IN15;F1LPB3;O88813	P18163	Long-chain-fatty-acid--CoA ligase 1	Acsl1	sp|P18163|ACSL1_RAT Long-chain-fatty-acid--CoA ligase 1 OS=Rattus norvegicus OX=10116 GN=Acsl1 PE=1 SV=1	4	17	17	17	25.3	78.178	699	37.18	2109600000	290315	280267	283140	273086	276500	278189	281648	285149	286638	0.0434292
Q6P6T4	Q6P6T4	Echinoderm microtubule-associated protein-like 2	Eml2	sp|Q6P6T4|EMAL2_RAT Echinoderm microtubule-associated protein-like 2 OS=Rattus norvegicus OX=10116 GN=Eml2 PE=1 SV=1	1	7	7	7	13.9	70.71	649	22.292	1534900000	108456	104825	107244	111396	113574	110617	107897	107734	111502	0.0434761
A0A0G2JTT4;Q5BK72	A0A0G2JTT4;Q5BK72		Rab30	tr|A0A0G2JTT4|A0A0G2JTT4_RAT RAB30, member RAS oncogene family OS=Rattus norvegicus OX=10116 GN=Rab30 PE=1 SV=1;tr|Q5BK72|Q5BK72_RAT RAB30, member RAS oncogene family OS=Rattus norvegicus OX=10116 GN=Rab30 PE=1 SV=1	2	2	1	1	12.8	23.058	203	7.726	124050000	5650.21	5568.36	5944.78	6765.45	6818.53	6314.65	6452.01	5484.03	5580.33	0.043484
D3Z8I7	D3Z8I7		Gstt3	tr|D3Z8I7|D3Z8I7_RAT Glutathione S-transferase, theta 3 OS=Rattus norvegicus OX=10116 GN=Gstt3 PE=1 SV=1	1	4	4	4	22.4	23.381	210	36.967	1934600000	62435.2	63364.5	65199.1	66643.8	68232.6	66768.7	67487.6	66690.2	64341.4	0.0437943
Q5FVT5;F1MA54;Q63065	Q5FVT5;F1MA54;Q63065	[Pyruvate dehydrogenase (acetyl-transferring)] kinase isozyme 1, mitochondrial	Pdk1	tr|Q5FVT5|Q5FVT5_RAT Pyruvate dehydrogenase kinase, isozyme 1 OS=Rattus norvegicus OX=10116 GN=Pdk1 PE=2 SV=1;tr|F1MA54|F1MA54_RAT [Pyruvate dehydrogenase (acetyl-transferring)] kinase isozyme 1, mitochondrial OS=Rattus norvegicus OX=10116 GN=Pdk1 PE=1 SV=	3	1	1	1	2.1	49.094	434	-2	61690000	3817.29	3743.38	3587.28	3681.19	3785.27	3658.45	3500.78	3149.31	3497.6	0.0438178
D4ABY4;A0A096MKH4	D4ABY4;A0A096MKH4		Ube2j1	tr|D4ABY4|D4ABY4_RAT Ubiquitin-conjugating enzyme E2, J1 OS=Rattus norvegicus OX=10116 GN=Ube2j1 PE=1 SV=3;tr|A0A096MKH4|A0A096MKH4_RAT Ubiquitin-conjugating enzyme E2, J1 (Fragment) OS=Rattus norvegicus OX=10116 GN=Ube2j1 PE=1 SV=1	2	4	4	4	18.1	27.78	248	6.411	350620000	46267.9	46192.1	45279.9	46098.7	45303.7	44751.5	46698.8	47075.5	48826.1	0.0438888
Q5FVG5;P58775	Q5FVG5;P58775	Tropomyosin beta chain	Tpm2	tr|Q5FVG5|Q5FVG5_RAT Similar to tropomyosin 1, embryonic fibroblast-rat, isoform CRA_c OS=Rattus norvegicus OX=10116 GN=Tpm2 PE=2 SV=1;sp|P58775|TPM2_RAT Tropomyosin beta chain OS=Rattus norvegicus OX=10116 GN=Tpm2 PE=1 SV=1	2	13	4	4	37.7	32.957	284	12.003	604170000	38121.3	36191.6	37052.5	44724.9	50887.7	65550.6	42790.7	41151.5	43788.3	0.0439811
P61983	P61983	14-3-3 protein gamma;14-3-3 protein gamma, N-terminally processed	Ywhag	sp|P61983|1433G_RAT 14-3-3 protein gamma OS=Rattus norvegicus OX=10116 GN=Ywhag PE=1 SV=2	1	15	12	11	66.8	28.302	247	137.53	142370000000	1.62869e+06	1.62876e+06	1.65922e+06	1.61623e+06	1.6033e+06	1.59446e+06	1.62784e+06	1.62483e+06	1.61425e+06	0.0442152
A0A140TAE6;Q9Z311	A0A140TAE6;Q9Z311	Trans-2-enoyl-CoA reductase, mitochondrial	Mecr	tr|A0A140TAE6|A0A140TAE6_RAT Enoyl-[acyl-carrier-protein] reductase, mitochondrial OS=Rattus norvegicus OX=10116 GN=Mecr PE=1 SV=1;sp|Q9Z311|MECR_RAT Enoyl-[acyl-carrier-protein] reductase, mitochondrial OS=Rattus norvegicus OX=10116 GN=Mecr PE=1 SV=1	2	2	2	2	6.2	40.334	373	2.0591	112720000	30678.9	30235.1	30653.6	33275	31292.1	32826	32442.2	32148	31105	0.0442208
D4A9D8	D4A9D8	Oxysterol-binding protein	Osbp	tr|D4A9D8|D4A9D8_RAT Oxysterol-binding protein OS=Rattus norvegicus OX=10116 GN=Osbp PE=1 SV=2	1	10	10	10	17.6	77.806	682	33.323	1224600000	128961	127794	128029	130766	131553	132156	131737	128677	132484	0.0443018
A0A0G2JSR6;P43425	A0A0G2JSR6;P43425	Guanine nucleotide-binding protein G(I)/G(S)/G(O) subunit gamma-7	Gng7	tr|A0A0G2JSR6|A0A0G2JSR6_RAT Guanine nucleotide-binding protein subunit gamma OS=Rattus norvegicus OX=10116 GN=Gng7 PE=3 SV=1;sp|P43425|GBG7_RAT Guanine nucleotide-binding protein G(I)/G(S)/G(O) subunit gamma-7 OS=Rattus norvegicus OX=10116 GN=Gng7 PE=2 SV	2	2	2	2	43.5	7.6548	69	20.379	1042000000	53316.5	54412.6	56579.1	57828.4	57814.9	59934.5	57025.6	58672	56042	0.0445704
O70511;A0A0G2K0J3;A0A0G2K1R9;A0A0G2K1Q7;A0A0G2K4D0;A0A0G2K2B9;O88521;A0A0G2JUJ5;Q3T1J5;Q574E1;Q792M9;O70510	O70511;A0A0G2K0J3;A0A0G2K1R9;A0A0G2K1Q7;A0A0G2K4D0;A0A0G2K2B9;O88521	Ankyrin-3	Ank3	sp|O70511|ANK3_RAT Ankyrin-3 OS=Rattus norvegicus OX=10116 GN=Ank3 PE=1 SV=3;tr|A0A0G2K0J3|A0A0G2K0J3_RAT Ankyrin-3 OS=Rattus norvegicus OX=10116 GN=Ank3 PE=1 SV=1;tr|A0A0G2K1R9|A0A0G2K1R9_RAT Ankyrin-3 OS=Rattus norvegicus OX=10116 GN=Ank3 PE=1 SV=1;tr|A0	12	36	27	26	14.9	284.44	2622	79.63	4671100000	412750	410791	409903	414122	414655	414078	414461	414982	420121	0.0445934
P49192;Q8K3Z3	P49192	Cocaine- and amphetamine-regulated transcript protein;CART(1-52);CART(55-102);CART(62-102)	Cartpt	sp|P49192|CART_RAT Cocaine- and amphetamine-regulated transcript protein OS=Rattus norvegicus OX=10116 GN=Cartpt PE=1 SV=1	2	3	3	3	31.8	14.14	129	14.975	670660000	67813.6	57705.6	68080.7	75681.6	76881.9	57858.2	53210.2	50744	50595.7	0.0446871
B4F7A3	B4F7A3	Galectin	Lgalsl	tr|B4F7A3|B4F7A3_RAT Galectin OS=Rattus norvegicus OX=10116 GN=Lgalsl PE=1 SV=1	1	7	7	7	43	18.955	172	23.469	1697100000	85439.7	84480.8	81610	87399.7	87482.5	85868.5	88548.7	90425.6	86321	0.0446943
D3Z8W0	D3Z8W0		Paox	tr|D3Z8W0|D3Z8W0_RAT Polyamine oxidase OS=Rattus norvegicus OX=10116 GN=Paox PE=1 SV=1	1	1	1	1	3.2	58.839	531	1.6015	59035000	6633.32	6602.29	7120.45	5993.12	5696.43	5615.7	6484.49	5148.8	5488.3	0.0447946
Q8CGU9	Q8CGU9	Tryptophan 5-hydroxylase 2	Tph2	sp|Q8CGU9|TPH2_RAT Tryptophan 5-hydroxylase 2 OS=Rattus norvegicus OX=10116 GN=Tph2 PE=1 SV=1	1	4	4	4	9.3	55.621	485	16.941	177290000	24198.4	21824	21912.1	21404.5	21318.6	20677.8	22868.7	23780	25049.2	0.0448139
P49242;M0R6L4	P49242;M0R6L4	40S ribosomal protein S3a;40S ribosomal protein S3b;40S ribosomal protein S3a	Rps3a;LOC100365839	sp|P49242|RS3A_RAT 40S ribosomal protein S3a OS=Rattus norvegicus OX=10116 GN=Rps3a PE=1 SV=2;tr|M0R6L4|M0R6L4_RAT 40S ribosomal protein S3a OS=Rattus norvegicus OX=10116 GN=LOC100365839 PE=3 SV=1	2	12	12	11	50	29.945	264	44.381	6640700000	267500	265837	267287	261772	264034	259093	263257	255671	260771	0.0452145
E9PU13;B2RYI6	E9PU13;B2RYI6		Snx4	tr|E9PU13|E9PU13_RAT Sorting nexin 4 OS=Rattus norvegicus OX=10116 GN=Snx4 PE=1 SV=1;tr|B2RYI6|B2RYI6_RAT Snx4 protein OS=Rattus norvegicus OX=10116 GN=Snx4 PE=2 SV=1	2	12	12	12	26.7	51.927	450	41.543	2743100000	166570	162536	163899	167735	165890	165337	167403	170076	173748	0.045267
M0R6T1	M0R6T1		Tatdn1	tr|M0R6T1|M0R6T1_RAT TatD DNase domain-containing 1 OS=Rattus norvegicus OX=10116 GN=Tatdn1 PE=1 SV=2	1	2	2	2	6.8	33.291	293	4.0189	119360000	9744.82	11100.5	10920.7	11928	12458.1	11550.4	11355.4	11016.7	11462.2	0.0454278
D4A582	D4A582		Zdbf2	tr|D4A582|D4A582_RAT Zinc finger, DBF-type-containing 2 OS=Rattus norvegicus OX=10116 GN=Zdbf2 PE=4 SV=3	1	1	1	1	0.5	261.95	2376	1.9773	25126000	3097.17	2626.44	2642.28	3669.69	3016.96	3642.82	2833.76	2954.48	2714.29	0.0454361
F1LX28	F1LX28		Acot11	tr|F1LX28|F1LX28_RAT Acyl-CoA thioesterase 11 OS=Rattus norvegicus OX=10116 GN=Acot11 PE=4 SV=3	1	8	8	8	17.3	67.13	594	13.287	1387500000	106208	106895	104045	103435	104121	100254	107009	108332	105552	0.0455003
D3ZQG0	D3ZQG0		Rnmtl1	tr|D3ZQG0|D3ZQG0_RAT Mitochondrial rRNA methyltransferase 3 OS=Rattus norvegicus OX=10116 GN=Mrm3 PE=1 SV=2	1	1	1	1	2.2	46.702	418	1.6703	36247000	5848.46	5273.57	5740.52	4622.71	5207.36	4501.01	5340.07	4877.34	5268.27	0.0457111
P84817	P84817	Mitochondrial fission 1 protein	Fis1	sp|P84817|FIS1_RAT Mitochondrial fission 1 protein OS=Rattus norvegicus OX=10116 GN=Fis1 PE=1 SV=1	1	5	5	5	34.2	16.994	152	66.064	8029400000	272984	260501	259156	255823	247154	241778	255143	249528	251235	0.0458409
Q80W92;A0A0G2JVB5	Q80W92	Protein VAC14 homolog	Vac14	sp|Q80W92|VAC14_RAT Protein VAC14 homolog OS=Rattus norvegicus OX=10116 GN=Vac14 PE=1 SV=1	2	7	7	7	8	88.067	783	5.3821	537900000	38189.4	39083.9	39151.9	41624.9	42426	40136.6	39389.9	40649.7	38273.1	0.0460524
Q9JJ54	Q9JJ54	Heterogeneous nuclear ribonucleoprotein D0	Hnrnpd	sp|Q9JJ54|HNRPD_RAT Heterogeneous nuclear ribonucleoprotein D0 OS=Rattus norvegicus OX=10116 GN=Hnrnpd PE=1 SV=2	1	8	8	8	22.9	38.218	353	42.245	11638000000	297315	296037	289387	284563	286645	294681	283800	282260	284584	0.046166
A0A0G2JTR4;A0A0G2JZZ7	A0A0G2JTR4;A0A0G2JZZ7			tr|A0A0G2JTR4|A0A0G2JTR4_RAT ABR activator of RhoGEF and GTPase OS=Rattus norvegicus OX=10116 GN=Abr PE=1 SV=1;tr|A0A0G2JZZ7|A0A0G2JZZ7_RAT ABR activator of RhoGEF and GTPase OS=Rattus norvegicus OX=10116 GN=Abr PE=1 SV=1	2	24	24	22	31.5	95.638	842	86.876	10669000000	618960	597707	606056	591648	588370	594429	603859	605240	605114	0.046592
Q6AY81	Q6AY81		Npdc1	tr|Q6AY81|Q6AY81_RAT Neural proliferation, differentiation and control, 1 OS=Rattus norvegicus OX=10116 GN=Npdc1 PE=2 SV=1	1	2	2	2	5.4	35.516	331	3.3983	206700000	30907.8	28835.3	30243	28212	28724.1	28267.9	31328.7	29468.8	31416.9	0.0467887
Q9JJS4;P23347	Q9JJS4;P23347	Anion exchange protein 2	Slc4a2	tr|Q9JJS4|Q9JJS4_RAT Putative anion exchanger isoform 2 (Fragment) OS=Rattus norvegicus OX=10116 GN=ae2 PE=2 SV=1;sp|P23347|B3A2_RAT Anion exchange protein 2 OS=Rattus norvegicus OX=10116 GN=Slc4a2 PE=1 SV=1	2	1	1	1	3.4	35.174	324	1.4064	9338500	911.893	714.552	994.547	1058.87	1409.78	1254.31	837.975	1028.69	1009.36	0.0469948
P47728	P47728	Calretinin	Calb2	sp|P47728|CALB2_RAT Calretinin OS=Rattus norvegicus OX=10116 GN=Calb2 PE=1 SV=1	1	17	17	17	59	31.404	271	99.054	58289000000	918285	907258	885400	851877	866669	813199	897777	865828	856327	0.0471691
O08839;F1LMX1;Q5HZA7;D4A4P1	O08839;F1LMX1;Q5HZA7;D4A4P1	Myc box-dependent-interacting protein 1	Bin1	sp|O08839|BIN1_RAT Myc box-dependent-interacting protein 1 OS=Rattus norvegicus OX=10116 GN=Bin1 PE=1 SV=1;tr|F1LMX1|F1LMX1_RAT Myc box-dependent-interacting protein 1 OS=Rattus norvegicus OX=10116 GN=Bin1 PE=1 SV=2;tr|Q5HZA7|Q5HZA7_RAT Bin1 protein OS=Rat	4	26	24	24	45.9	64.532	588	216.03	30233000000	948657	974909	970463	998134	985605	1.00102e+06	950699	980668	967785	0.047296
Q5FWT5	Q5FWT5	Glutamyl-tRNA(Gln) amidotransferase subunit A, mitochondrial	Qrsl1	sp|Q5FWT5|GATA_RAT Glutamyl-tRNA(Gln) amidotransferase subunit A, mitochondrial OS=Rattus norvegicus OX=10116 GN=Qrsl1 PE=2 SV=1	1	1	1	1	2.3	56.837	525	1.6333	40441000	3254.8	4095.13	3567.65	4132.88	4323.49	4509.34	3878.47	3430.61	3269.91	0.0473976
Q6NYB7;E9PU16;Q7TPK7;A0A0G2K235	Q6NYB7;E9PU16;Q7TPK7;A0A0G2K235	Ras-related protein Rab-1A	Rab1A;Rab1;Rab1a	sp|Q6NYB7|RAB1A_RAT Ras-related protein Rab-1A OS=Rattus norvegicus OX=10116 GN=Rab1A PE=1 SV=3;tr|E9PU16|E9PU16_RAT RAB1A, member RAS oncogene family OS=Rattus norvegicus OX=10116 GN=Rab1a PE=1 SV=2;tr|Q7TPK7|Q7TPK7_RAT Ac2-048 OS=Rattus norvegicus OX=101	4	13	13	7	72.2	22.677	205	129.51	42621000000	1.24868e+06	1.21614e+06	1.2495e+06	1.20746e+06	1.22242e+06	1.20297e+06	1.24383e+06	1.2447e+06	1.2368e+06	0.0477674
A0A140TA99;P62870;F1M937;F1LZ51;M0R6V0;A0JN07;D3ZYC5	A0A140TA99;P62870;F1M937	Transcription elongation factor B polypeptide 2	Tceb2;LOC684822	tr|A0A140TA99|A0A140TA99_RAT Elongin-B OS=Rattus norvegicus OX=10116 GN=Elob PE=1 SV=1;sp|P62870|ELOB_RAT Elongin-B OS=Rattus norvegicus OX=10116 GN=Elob PE=1 SV=1;tr|F1M937|F1M937_RAT Uncharacterized protein OS=Rattus norvegicus OX=10116 PE=4 SV=3	7	7	7	7	55.6	13.039	117	13.702	6643400000	220509	217529	221273	209695	217629	207915	218874	219250	217310	0.0477886
Q6P7A8;G3V7X5;P24054	Q6P7A8;G3V7X5;P24054	SPARC-like protein 1	Sparcl1	tr|Q6P7A8|Q6P7A8_RAT SPARC-like 1 (Hevin) OS=Rattus norvegicus OX=10116 GN=Sparcl1 PE=2 SV=1;tr|G3V7X5|G3V7X5_RAT SPARC-like 1 (Mast9, hevin), isoform CRA_a OS=Rattus norvegicus OX=10116 GN=Sparcl1 PE=1 SV=1;sp|P24054|SPRL1_RAT SPARC-like protein 1 OS=Ratt	3	12	12	12	25.9	70.611	634	49.44	2087400000	112621	118637	114139	119778	121124	123281	117670	119463	115354	0.0481472
D4A4F9	D4A4F9		LOC682489	tr|D4A4F9|D4A4F9_RAT RCG20461 OS=Rattus norvegicus OX=10116 GN=Stum PE=1 SV=3	1	3	3	2	26.1	14.789	138	6.9702	586270000	11853.8	11824.6	12545.8	13703.2	13800.4	12608.5	12270.5	12913.3	12803.2	0.0482211
D3Z8C7;A0A0G2KAW5	D3Z8C7;A0A0G2KAW5		Wdr48	tr|D3Z8C7|D3Z8C7_RAT WD repeat domain 48 OS=Rattus norvegicus OX=10116 GN=Wdr48 PE=1 SV=1;tr|A0A0G2KAW5|A0A0G2KAW5_RAT WD repeat domain 48 OS=Rattus norvegicus OX=10116 GN=Wdr48 PE=1 SV=1	2	11	11	11	20	76.079	676	21.639	645740000	65805.4	64881.7	66146.7	67697.6	70307.1	72115.7	65710.7	67253.8	69268.2	0.0485088
G3V8V6;A0A0G2K5F1;Q8K4G6;Q7TNX8	G3V8V6;A0A0G2K5F1;Q8K4G6;Q7TNX8	O-acetyl-ADP-ribose deacetylase MACROD1	Macrod1	tr|G3V8V6|G3V8V6_RAT ADP-ribose glycohydrolase MACROD1 OS=Rattus norvegicus OX=10116 GN=Macrod1 PE=1 SV=3;tr|A0A0G2K5F1|A0A0G2K5F1_RAT ADP-ribose glycohydrolase MACROD1 OS=Rattus norvegicus OX=10116 GN=Macrod1 PE=1 SV=1;sp|Q8K4G6|MACD1_RAT ADP-ribose glyco	4	9	9	9	44.9	27.078	243	36.602	1852100000	135466	136879	129872	131648	135313	128633	140819	137466	141132	0.048897
P48303	P48303	Sphingosine 1-phosphate receptor 1	S1pr1	sp|P48303|S1PR1_RAT Sphingosine 1-phosphate receptor 1 OS=Rattus norvegicus OX=10116 GN=S1pr1 PE=1 SV=1	1	3	3	3	7.8	42.745	383	8.8177	1718000000	36604.8	38542.1	36085	37056.2	36777.6	37450.3	34672.2	34741	35898.5	0.0489343
G3V7U1;P23385;Q9WUY1;Q9WTJ1;Q9R0W0	G3V7U1;P23385	Metabotropic glutamate receptor 1	Grm1	tr|G3V7U1|G3V7U1_RAT Glutamate receptor, metabotropic 1, isoform CRA_b OS=Rattus norvegicus OX=10116 GN=Grm1 PE=1 SV=1;sp|P23385|GRM1_RAT Metabotropic glutamate receptor 1 OS=Rattus norvegicus OX=10116 GN=Grm1 PE=1 SV=1	5	3	2	2	2.1	133.24	1199	2.4731	207730000	45786.4	44583.2	43486.3	44060.1	46127.8	46998.3	42167.8	43669.5	41277.2	0.0489649
Q4V8H8	Q4V8H8	EH domain-containing protein 2	Ehd2	sp|Q4V8H8|EHD2_RAT EH domain-containing protein 2 OS=Rattus norvegicus OX=10116 GN=Ehd2 PE=1 SV=1	1	6	4	4	13.1	61.237	543	18.63	203870000	30731.5	32753.4	30634.6	35294.4	34780.8	34035.6	32611	31445.5	34838.4	0.0489952
Q8K422;P01194	Q8K422;P01194	Pro-opiomelanocortin;NPP;Melanotropin gamma;Corticotropin;Melanotropin alpha;Corticotropin-like intermediary peptide;Lipotropin beta;Lipotropin gamma;Melanotropin beta;Beta-endorphin;Met-enkephalin	Pomc	tr|Q8K422|Q8K422_RAT Pro-opiomelanocortin OS=Rattus norvegicus OX=10116 GN=Pomc PE=2 SV=1;sp|P01194|COLI_RAT Pro-opiomelanocortin OS=Rattus norvegicus OX=10116 GN=Pomc PE=1 SV=1	2	1	1	1	4.3	26.57	235	1.8911	71613000	55410.3	60176.6	53661.7	60549.1	56560.7	53135.3	51737.3	47810.4	48851.6	0.0490189
Q5PPN5	Q5PPN5	Tubulin polymerization-promoting protein family member 3	Tppp3	sp|Q5PPN5|TPPP3_RAT Tubulin polymerization-promoting protein family member 3 OS=Rattus norvegicus OX=10116 GN=Tppp3 PE=2 SV=1	1	13	13	13	65.3	18.979	176	62.132	23255000000	711477	685660	681624	603278	614968	579699	721845	606639	700120	0.0493776
D3ZAD6;Q63374;D3ZTM0;Q63376	D3ZAD6;Q63374;D3ZTM0	Neurexin-2	Nrxn2	tr|D3ZAD6|D3ZAD6_RAT Neurexin-2 OS=Rattus norvegicus OX=10116 GN=Nrxn2 PE=4 SV=3;sp|Q63374|NRX2A_RAT Neurexin-2 OS=Rattus norvegicus OX=10116 GN=Nrxn2 PE=1 SV=3;tr|D3ZTM0|D3ZTM0_RAT Neurexin-2 OS=Rattus norvegicus OX=10116 GN=Nrxn2 PE=4 SV=4	4	12	8	8	7.9	185.27	1715	30.795	1351700000	79431.4	77985.5	75159.2	81993.8	78969.6	82493.5	81792.6	82713.5	87858.6	0.0497327
Table S2.2: KEGG pathwas enriched by DEPs. Data used for analysis in Fig.2A.
Pathway Name	Pathway ID	Pvalue	Pvalue_adjusted	Genes	Count	Pop Hit	List_Total	Background Genes	URL	Class
Glutathione metabolism	rno00480	0.00154	0.112	G6pdx|1;Gstt2|1;Lap3|1;LOC100912604|1;Gstm6|1	5	59	114	7905	http://www.kegg.jp/kegg-bin/show_pathway?rno00480/rno:24377%09pink/rno:29487%09pink/rno:289668%09pink/rno:100912604%09pink/rno:499688%09pink	Metabolism
Carbon metabolism	rno01200	0.00176	0.112	G6pdx|1;Hk1|1;Pkm|1;Prps1|1;Ogdh|1;Dld|1;Aco2|1	7	121	114	7905	http://www.kegg.jp/kegg-bin/show_pathway?rno01200/rno:24377%09pink/rno:25058%09pink/rno:25630%09pink/rno:29562%09pink/rno:360975%09pink/rno:298942%09pink/rno:79250%09pink	Metabolism
GABAergic synapse	rno04727	0.00184	0.112	Slc6a1|1;Gnao1|1;Prkcg|1;Gng7|1;Gad2|1;Plcl1|1	6	90	114	7905	http://www.kegg.jp/kegg-bin/show_pathway?rno04727/rno:79212%09pink/rno:50664%09pink/rno:24681%09pink/rno:58979%09pink/rno:24380%09pink/rno:84587%09pink	Organismal Systems
Vasopressin-regulated water reabsorption	rno04962	0.00328	0.15	Avp|1;Dctn1|1;Dync1li2|1;Stx4|1	4	43	114	7905	http://www.kegg.jp/kegg-bin/show_pathway?rno04962/rno:24221%09pink/rno:29167%09pink/rno:81655%09pink/rno:81803%09pink	Organismal Systems
Gastric acid secretion	rno04971	0.00417	0.153	Atp1a2|1;Ca2|1;Prkcg|1;Slc4a2|1;Kcnj10|1	5	74	114	7905	http://www.kegg.jp/kegg-bin/show_pathway?rno04971/rno:24212%09pink/rno:54231%09pink/rno:24681%09pink/rno:24780%09pink/rno:29718%09pink	Organismal Systems
Protein processing in endoplasmic reticulum	rno04141	0.00966	0.241	Hsp90ab1|1;Ssr3|1;Dnaja2|1;Hsph1|1;Hspbp1|1;Uggt1|1;Lman2|1	7	165	114	7905	http://www.kegg.jp/kegg-bin/show_pathway?rno04141/rno:301252%09pink/rno:81784%09pink/rno:84026%09pink/rno:288444%09pink/rno:246146%09pink/rno:171129%09pink/rno:290994%09pink	Genetic Information Processing
Morphine addiction	rno05032	0.0104	0.241	Gnao1|1;Prkcg|1;Pde4d|1;Gng7|1;Pde1b|1	5	92	114	7905	http://www.kegg.jp/kegg-bin/show_pathway?rno05032/rno:50664%09pink/rno:24681%09pink/rno:24627%09pink/rno:58979%09pink/rno:29691%09pink	Human Diseases
Citrate cycle (TCA cycle)	rno00020	0.0107	0.241	Ogdh|1;Dld|1;Aco2|1	3	32	114	7905	http://www.kegg.jp/kegg-bin/show_pathway?rno00020/rno:360975%09pink/rno:298942%09pink/rno:79250%09pink	Metabolism
Pancreatic secretion	rno04972	0.0118	0.241	Atp1a2|1;Ca2|1;Prkcg|1;Slc4a2|1;Atp2b4|1	5	95	114	7905	http://www.kegg.jp/kegg-bin/show_pathway?rno04972/rno:24212%09pink/rno:54231%09pink/rno:24681%09pink/rno:24780%09pink/rno:29600%09pink	Organismal Systems
Retrograde endocannabinoid signaling	rno04723	0.0163	0.299	Gnao1|1;Prkcg|1;Grm1|1;Gng7|1;Dagla|1	5	103	114	7905	http://www.kegg.jp/kegg-bin/show_pathway?rno04723/rno:50664%09pink/rno:24681%09pink/rno:24414%09pink/rno:58979%09pink/rno:309207%09pink	Organismal Systems
Salivary secretion	rno04970	0.0238	0.382	Atp1a2|1;Prkcg|1;Slc4a2|1;Atp2b4|1	4	76	114	7905	http://www.kegg.jp/kegg-bin/show_pathway?rno04970/rno:24212%09pink/rno:24681%09pink/rno:24780%09pink/rno:29600%09pink	Organismal Systems
Glutamatergic synapse	rno04724	0.025	0.382	Grm3|1;Gnao1|1;Prkcg|1;Grm1|1;Gng7|1	5	115	114	7905	http://www.kegg.jp/kegg-bin/show_pathway?rno04724/rno:24416%09pink/rno:50664%09pink/rno:24681%09pink/rno:24414%09pink/rno:58979%09pink	Organismal Systems
Biosynthesis of amino acids	rno01230	0.0316	0.391	Pkm|1;Prps1|1;Pycrl|1;Aco2|1	4	83	114	7905	http://www.kegg.jp/kegg-bin/show_pathway?rno01230/rno:25630%09pink/rno:29562%09pink/rno:300035%09pink/rno:79250%09pink	Metabolism
Salmonella infection	rno05132	0.0316	0.391	Klc1|1;Dync1li2|1;Rhog|1;Flna|1	4	83	114	7905	http://www.kegg.jp/kegg-bin/show_pathway?rno05132/rno:171041%09pink/rno:81655%09pink/rno:308875%09pink/rno:293860%09pink	Human Diseases
Endocrine and other factor-regulated calcium reabsorption	rno04961	0.0333	0.391	Atp1a2|1;Calb1|1;Prkcg|1	3	49	114	7905	http://www.kegg.jp/kegg-bin/show_pathway?rno04961/rno:24212%09pink/rno:83839%09pink/rno:24681%09pink	Organismal Systems
Serotonergic synapse	rno04726	0.0342	0.391	Gnao1|1;Prkcg|1;App|1;Gng7|1;Tph2|1	5	125	114	7905	http://www.kegg.jp/kegg-bin/show_pathway?rno04726/rno:50664%09pink/rno:24681%09pink/rno:54226%09pink/rno:58979%09pink/rno:317675%09pink	Organismal Systems
Arginine and proline metabolism	rno00330	0.0387	0.401	Pycrl|1;Lap3|1;LOC100912604|1	3	52	114	7905	http://www.kegg.jp/kegg-bin/show_pathway?rno00330/rno:300035%09pink/rno:289668%09pink/rno:100912604%09pink	Metabolism
Proximal tubule bicarbonate reclamation	rno04964	0.0395	0.401	Atp1a2|1;Ca2|1	2	22	114	7905	http://www.kegg.jp/kegg-bin/show_pathway?rno04964/rno:24212%09pink/rno:54231%09pink	Organismal Systems
Fatty acid metabolism	rno01212	0.0426	0.41	Acsl1|1;Mecr|1;Hacd3|1	3	54	114	7905	http://www.kegg.jp/kegg-bin/show_pathway?rno01212/rno:25288%09pink/rno:29470%09pink/rno:300783%09pink	Metabolism
Viral carcinogenesis	rno05203	0.057	0.476	Pkm|1;Ywhag|1;Ywhae|1;Ywhah|1;Gsn|1;Vac14|1;Ubr4|1	7	239	114	7905	http://www.kegg.jp/kegg-bin/show_pathway?rno05203/rno:25630%09pink/rno:56010%09pink/rno:29753%09pink/rno:25576%09pink/rno:296654%09pink/rno:307842%09pink/rno:313658%09pink	Human Diseases
Long-term depression	rno04730	0.0599	0.476	Gnao1|1;Prkcg|1;Grm1|1	3	62	114	7905	http://www.kegg.jp/kegg-bin/show_pathway?rno04730/rno:50664%09pink/rno:24681%09pink/rno:24414%09pink	Organismal Systems
Glyoxylate and dicarboxylate metabolism	rno00630	0.0611	0.476	Dld|1;Aco2|1	2	28	114	7905	http://www.kegg.jp/kegg-bin/show_pathway?rno00630/rno:298942%09pink/rno:79250%09pink	Metabolism
Pentose phosphate pathway	rno00030	0.065	0.476	G6pdx|1;Prps1|1	2	29	114	7905	http://www.kegg.jp/kegg-bin/show_pathway?rno00030/rno:24377%09pink/rno:29562%09pink	Metabolism
Fatty acid elongation	rno00062	0.065	0.476	Mecr|1;Hacd3|1	2	29	114	7905	http://www.kegg.jp/kegg-bin/show_pathway?rno00062/rno:29470%09pink/rno:300783%09pink	Metabolism
Central carbon metabolism in cancer	rno05230	0.0671	0.476	G6pdx|1;Hk1|1;Pkm|1	3	65	114	7905	http://www.kegg.jp/kegg-bin/show_pathway?rno05230/rno:24377%09pink/rno:25058%09pink/rno:25630%09pink	Human Diseases
Butirosin and neomycin biosynthesis	rno00524	0.0701	0.476	Hk1|1	1	5	114	7905	http://www.kegg.jp/kegg-bin/show_pathway?rno00524/rno:25058%09pink	Metabolism
HIF-1 signaling pathway	rno04066	0.0723	0.476	Hk1|1;Prkcg|1;Elob|1;Vhl|1	4	109	114	7905	http://www.kegg.jp/kegg-bin/show_pathway?rno04066/rno:25058%09pink/rno:24681%09pink/rno:81807%09pink/rno:24874%09pink	Environmental Information Processing
Renal cell carcinoma	rno05211	0.0746	0.476	Elob|1;Pak3|1;Vhl|1	3	68	114	7905	http://www.kegg.jp/kegg-bin/show_pathway?rno05211/rno:81807%09pink/rno:29433%09pink/rno:24874%09pink	Human Diseases
Galactose metabolism	rno00052	0.0773	0.476	Hk1|1;Glb1|1	2	32	114	7905	http://www.kegg.jp/kegg-bin/show_pathway?rno00052/rno:25058%09pink/rno:316033%09pink	Metabolism
Glycolysis / Gluconeogenesis	rno00010	0.0799	0.476	Hk1|1;Pkm|1;Dld|1	3	70	114	7905	http://www.kegg.jp/kegg-bin/show_pathway?rno00010/rno:25058%09pink/rno:25630%09pink/rno:298942%09pink	Metabolism
SNARE interactions in vesicular transport	rno04130	0.0815	0.476	Snap29|1;Stx4|1	2	33	114	7905	http://www.kegg.jp/kegg-bin/show_pathway?rno04130/rno:116500%09pink/rno:81803%09pink	Genetic Information Processing
Bile secretion	rno04976	0.0853	0.476	Atp1a2|1;Ca2|1;Slc4a2|1	3	72	114	7905	http://www.kegg.jp/kegg-bin/show_pathway?rno04976/rno:24212%09pink/rno:54231%09pink/rno:24780%09pink	Organismal Systems
beta-Alanine metabolism	rno00410	0.0858	0.476	Gad2|1;LOC100912604|1	2	34	114	7905	http://www.kegg.jp/kegg-bin/show_pathway?rno00410/rno:24380%09pink/rno:100912604%09pink	Metabolism
Alanine, aspartate and glutamate metabolism	rno00250	0.0902	0.485	Folh1|1;Gad2|1	2	35	114	7905	http://www.kegg.jp/kegg-bin/show_pathway?rno00250/rno:85309%09pink/rno:24380%09pink	Metabolism
Ribosome	rno03010	0.104	0.546	Rpl5|1;Rps3a|1;Rpl10a|1;Rpl12|1;Rpl22|1	5	173	114	7905	http://www.kegg.jp/kegg-bin/show_pathway?rno03010/rno:81763%09pink/rno:29288%09pink/rno:81729%09pink/rno:102555453%09pink/rno:81768%09pink	Genetic Information Processing
Bacterial invasion of epithelial cells	rno05100	0.111	0.552	Sept2|1;Rhog|1;Sept1|1	3	81	114	7905	http://www.kegg.jp/kegg-bin/show_pathway?rno05100/rno:117515%09pink/rno:308875%09pink/rno:293507%09pink	Human Diseases
Pyruvate metabolism	rno00620	0.113	0.552	Pkm|1;Dld|1	2	40	114	7905	http://www.kegg.jp/kegg-bin/show_pathway?rno00620/rno:25630%09pink/rno:298942%09pink	Metabolism
Epstein-Barr virus infection	rno05169	0.116	0.552	Ywhag|1;Ywhae|1;Ywhah|1;Hspb1|1;Xpo1|1;Psmc2|1	6	231	114	7905	http://www.kegg.jp/kegg-bin/show_pathway?rno05169/rno:56010%09pink/rno:29753%09pink/rno:25576%09pink/rno:24471%09pink/rno:85252%09pink/rno:25581%09pink	Human Diseases
Aldosterone-regulated sodium reabsorption	rno04960	0.118	0.552	Atp1a2|1;Prkcg|1	2	41	114	7905	http://www.kegg.jp/kegg-bin/show_pathway?rno04960/rno:24212%09pink/rno:24681%09pink	Organismal Systems
Purine metabolism	rno00230	0.122	0.56	Pkm|1;Hprt1|1;Prps1|1;Pde4d|1;Pde1b|1	5	182	114	7905	http://www.kegg.jp/kegg-bin/show_pathway?rno00230/rno:25630%09pink/rno:103689983%09pink/rno:29562%09pink/rno:24627%09pink/rno:29691%09pink	Metabolism
Carbohydrate digestion and absorption	rno04973	0.132	0.59	Hk1|1;Atp1a2|1	2	44	114	7905	http://www.kegg.jp/kegg-bin/show_pathway?rno04973/rno:25058%09pink/rno:24212%09pink	Organismal Systems
Taste transduction	rno04742	0.137	0.597	Scn2a|1;Grm1|1;Pde1b|1	3	89	114	7905	http://www.kegg.jp/kegg-bin/show_pathway?rno04742/rno:24766%09pink/rno:24414%09pink/rno:29691%09pink	Organismal Systems
Tryptophan metabolism	rno00380	0.142	0.604	Ogdh|1;Tph2|1	2	46	114	7905	http://www.kegg.jp/kegg-bin/show_pathway?rno00380/rno:360975%09pink/rno:317675%09pink	Metabolism
Taurine and hypotaurine metabolism	rno00430	0.148	0.612	Gad2|1	1	11	114	7905	http://www.kegg.jp/kegg-bin/show_pathway?rno00430/rno:24380%09pink	Metabolism
Protein digestion and absorption	rno04974	0.15	0.612	Atp1a2|1;Col3a1|1;Col18a1|1	3	93	114	7905	http://www.kegg.jp/kegg-bin/show_pathway?rno04974/rno:24212%09pink/rno:84032%09pink/rno:85251%09pink	Organismal Systems
Sphingolipid metabolism	rno00600	0.157	0.62	Degs1|1;Glb1|1	2	49	114	7905	http://www.kegg.jp/kegg-bin/show_pathway?rno00600/rno:58970%09pink/rno:316033%09pink	Metabolism
Estrogen signaling pathway	rno04915	0.161	0.62	Hsp90ab1|1;Gnao1|1;Grm1|1	3	96	114	7905	http://www.kegg.jp/kegg-bin/show_pathway?rno04915/rno:301252%09pink/rno:50664%09pink/rno:24414%09pink	Organismal Systems
Circadian entrainment	rno04713	0.164	0.62	Gnao1|1;Prkcg|1;Gng7|1	3	97	114	7905	http://www.kegg.jp/kegg-bin/show_pathway?rno04713/rno:50664%09pink/rno:24681%09pink/rno:58979%09pink	Organismal Systems
Lysine degradation	rno00310	0.172	0.62	Ogdh|1;Setd7|1	2	52	114	7905	http://www.kegg.jp/kegg-bin/show_pathway?rno00310/rno:360975%09pink/rno:689954%09pink	Metabolism
Type II diabetes mellitus	rno04930	0.172	0.62	Hk1|1;Pkm|1	2	52	114	7905	http://www.kegg.jp/kegg-bin/show_pathway?rno04930/rno:25058%09pink/rno:25630%09pink	Human Diseases
Metabolic pathways	rno01100	0.173	0.62	G6pdx|1;Hk1|1;Pkm|1;Acsl1|1;Hprt1|1;Prps1|1;Folh1|1;Fdft1|1;Gad2|1;Qrsl1|1;Pycrl|1;Ogdh|1;Degs1|1;Lap3|1;Isyna1|1;Dld|1;Tph2|1;LOC100912604|1;Aco2|1;Ggps1|1;Mecr|1;B4gat1|1;Glb1|1	23	1304	114	7905	http://www.kegg.jp/kegg-bin/show_pathway?rno01100/rno:24377%09pink/rno:25058%09pink/rno:25630%09pink/rno:25288%09pink/rno:103689983%09pink/rno:29562%09pink/rno:85309%09pink/rno:29580%09pink/rno:24380%09pink/rno:309911%09pink/rno:300035%09pink/rno:360975%09pink/rno:58970%09pink/rno:289668%09pink/rno:290651%09pink/rno:298942%09pink/rno:317675%09pink/rno:100912604%09pink/rno:79250%09pink/rno:291211%…	Metabolism
Fatty acid biosynthesis	rno00061	0.184	0.648	Acsl1|1	1	14	114	7905	http://www.kegg.jp/kegg-bin/show_pathway?rno00061/rno:25288%09pink	Metabolism
Amyotrophic lateral sclerosis (ALS)	rno05014	0.193	0.654	Nefm|1;Nefl|1	2	56	114	7905	http://www.kegg.jp/kegg-bin/show_pathway?rno05014/rno:24588%09pink/rno:83613%09pink	Human Diseases
Glycosphingolipid biosynthesis - ganglio series	rno00604	0.196	0.654	Glb1|1	1	15	114	7905	http://www.kegg.jp/kegg-bin/show_pathway?rno00604/rno:316033%09pink	Metabolism
Amoebiasis	rno05146	0.197	0.654	Col3a1|1;Prkcg|1;Hspb1|1	3	106	114	7905	http://www.kegg.jp/kegg-bin/show_pathway?rno05146/rno:84032%09pink/rno:24681%09pink/rno:24471%09pink	Human Diseases
Primary bile acid biosynthesis	rno00120	0.208	0.666	Cyp46a1|1	1	16	114	7905	http://www.kegg.jp/kegg-bin/show_pathway?rno00120/rno:362782%09pink	Metabolism
Glycosaminoglycan biosynthesis - keratan sulfate	rno00533	0.208	0.666	B4gat1|1	1	16	114	7905	http://www.kegg.jp/kegg-bin/show_pathway?rno00533/rno:100911750%09pink	-
VEGF signaling pathway	rno04370	0.214	0.676	Prkcg|1;Hspb1|1	2	60	114	7905	http://www.kegg.jp/kegg-bin/show_pathway?rno04370/rno:24681%09pink/rno:24471%09pink	Environmental Information Processing
Cholinergic synapse	rno04725	0.219	0.68	Gnao1|1;Prkcg|1;Gng7|1	3	112	114	7905	http://www.kegg.jp/kegg-bin/show_pathway?rno04725/rno:50664%09pink/rno:24681%09pink/rno:58979%09pink	Organismal Systems
Oocyte meiosis	rno04114	0.223	0.68	Ywhag|1;Ywhae|1;Ywhah|1	3	113	114	7905	http://www.kegg.jp/kegg-bin/show_pathway?rno04114/rno:56010%09pink/rno:29753%09pink/rno:25576%09pink	Cellular Processes
Nitrogen metabolism	rno00910	0.23	0.68	Ca2|1	1	18	114	7905	http://www.kegg.jp/kegg-bin/show_pathway?rno00910/rno:54231%09pink	Metabolism
mTOR signaling pathway	rno04150	0.236	0.68	Prkcg|1;Akt1s1|1	2	64	114	7905	http://www.kegg.jp/kegg-bin/show_pathway?rno04150/rno:24681%09pink/rno:292887%09pink	Environmental Information Processing
Long-term potentiation	rno04720	0.241	0.68	Prkcg|1;Grm1|1	2	65	114	7905	http://www.kegg.jp/kegg-bin/show_pathway?rno04720/rno:24681%09pink/rno:24414%09pink	Organismal Systems
Other glycan degradation	rno00511	0.241	0.68	Glb1|1	1	19	114	7905	http://www.kegg.jp/kegg-bin/show_pathway?rno00511/rno:316033%09pink	Metabolism
2-Oxocarboxylic acid metabolism	rno01210	0.241	0.68	Aco2|1	1	19	114	7905	http://www.kegg.jp/kegg-bin/show_pathway?rno01210/rno:79250%09pink	Metabolism
Steroid biosynthesis	rno00100	0.252	0.69	Fdft1|1	1	20	114	7905	http://www.kegg.jp/kegg-bin/show_pathway?rno00100/rno:29580%09pink	Metabolism
Aminoacyl-tRNA biosynthesis	rno00970	0.262	0.69	Qrsl1|1;Sars|1	2	69	114	7905	http://www.kegg.jp/kegg-bin/show_pathway?rno00970/rno:309911%09pink/rno:266975%09pink	Genetic Information Processing
Thyroid hormone synthesis	rno04918	0.262	0.69	Atp1a2|1;Prkcg|1	2	69	114	7905	http://www.kegg.jp/kegg-bin/show_pathway?rno04918/rno:24212%09pink/rno:24681%09pink	Organismal Systems
Glycosaminoglycan degradation	rno00531	0.263	0.69	Glb1|1	1	21	114	7905	http://www.kegg.jp/kegg-bin/show_pathway?rno00531/rno:316033%09pink	Metabolism
Sphingolipid signaling pathway	rno04071	0.265	0.69	S1pr1|1;Prkcg|1;Degs1|1	3	124	114	7905	http://www.kegg.jp/kegg-bin/show_pathway?rno04071/rno:29733%09pink/rno:24681%09pink/rno:58970%09pink	Environmental Information Processing
Metabolism of xenobiotics by cytochrome P450	rno00980	0.268	0.69	Gstt2|1;Gstm6|1	2	70	114	7905	http://www.kegg.jp/kegg-bin/show_pathway?rno00980/rno:29487%09pink/rno:499688%09pink	Metabolism
Drug metabolism - cytochrome P450	rno00982	0.273	0.694	Gstt2|1;Gstm6|1	2	71	114	7905	http://www.kegg.jp/kegg-bin/show_pathway?rno00982/rno:29487%09pink/rno:499688%09pink	Metabolism
Cell cycle	rno04110	0.277	0.694	Ywhag|1;Ywhae|1;Ywhah|1	3	127	114	7905	http://www.kegg.jp/kegg-bin/show_pathway?rno04110/rno:56010%09pink/rno:29753%09pink/rno:25576%09pink	Cellular Processes
Calcium signaling pathway	rno04020	0.284	0.694	Prkcg|1;Grm1|1;Pde1b|1;Atp2b4|1	4	187	114	7905	http://www.kegg.jp/kegg-bin/show_pathway?rno04020/rno:24681%09pink/rno:24414%09pink/rno:29691%09pink/rno:29600%09pink	Environmental Information Processing
Terpenoid backbone biosynthesis	rno00900	0.284	0.694	Ggps1|1	1	23	114	7905	http://www.kegg.jp/kegg-bin/show_pathway?rno00900/rno:291211%09pink	Metabolism
Dopaminergic synapse	rno04728	0.289	0.696	Gnao1|1;Prkcg|1;Gng7|1	3	130	114	7905	http://www.kegg.jp/kegg-bin/show_pathway?rno04728/rno:50664%09pink/rno:24681%09pink/rno:58979%09pink	Organismal Systems
Vitamin digestion and absorption	rno04977	0.295	0.7	Folh1|1	1	24	114	7905	http://www.kegg.jp/kegg-bin/show_pathway?rno04977/rno:85309%09pink	Organismal Systems
FoxO signaling pathway	rno04068	0.313	0.715	S1pr1|1;Grm1|1;Setd7|1	3	136	114	7905	http://www.kegg.jp/kegg-bin/show_pathway?rno04068/rno:29733%09pink/rno:24414%09pink/rno:689954%09pink	Environmental Information Processing
Protein export	rno03060	0.315	0.715	Srp54|1	1	26	114	7905	http://www.kegg.jp/kegg-bin/show_pathway?rno03060/rno:116650%09pink	Genetic Information Processing
Type I diabetes mellitus	rno04940	0.316	0.715	Cpe|1;Gad2|1	2	79	114	7905	http://www.kegg.jp/kegg-bin/show_pathway?rno04940/rno:25669%09pink/rno:24380%09pink	Human Diseases
Collecting duct acid secretion	rno04966	0.325	0.715	Ca2|1	1	27	114	7905	http://www.kegg.jp/kegg-bin/show_pathway?rno04966/rno:54231%09pink	Organismal Systems
Cardiac muscle contraction	rno04260	0.327	0.715	Atp1a2|1;Tpm2|1	2	81	114	7905	http://www.kegg.jp/kegg-bin/show_pathway?rno04260/rno:24212%09pink/rno:500450%09pink	Organismal Systems
RNA degradation	rno03018	0.332	0.715	Skiv2l|1;Dhx36|1	2	82	114	7905	http://www.kegg.jp/kegg-bin/show_pathway?rno03018/rno:294260%09pink/rno:310461%09pink	Genetic Information Processing
Ubiquitin mediated proteolysis	rno04120	0.332	0.715	Elob|1;Vhl|1;Ube2m|1	3	141	114	7905	http://www.kegg.jp/kegg-bin/show_pathway?rno04120/rno:81807%09pink/rno:24874%09pink/rno:361509%09pink	Genetic Information Processing
Butanoate metabolism	rno00650	0.335	0.715	Gad2|1	1	28	114	7905	http://www.kegg.jp/kegg-bin/show_pathway?rno00650/rno:24380%09pink	Metabolism
Aldosterone synthesis and secretion	rno04925	0.342	0.715	Prkcg|1;Dagla|1	2	84	114	7905	http://www.kegg.jp/kegg-bin/show_pathway?rno04925/rno:24681%09pink/rno:309207%09pink	-
Biosynthesis of unsaturated fatty acids	rno01040	0.344	0.715	Hacd3|1	1	29	114	7905	http://www.kegg.jp/kegg-bin/show_pathway?rno01040/rno:300783%09pink	Metabolism
Insulin secretion	rno04911	0.353	0.715	Atp1a2|1;Prkcg|1	2	86	114	7905	http://www.kegg.jp/kegg-bin/show_pathway?rno04911/rno:24212%09pink/rno:24681%09pink	Organismal Systems
Glycosphingolipid biosynthesis - lacto and neolacto series	rno00601	0.354	0.715	B4gat1|1	1	30	114	7905	http://www.kegg.jp/kegg-bin/show_pathway?rno00601/rno:100911750%09pink	Metabolism
Phospholipase D signaling pathway	rno04072	0.36	0.715	Avp|1;Grm3|1;Grm1|1	3	148	114	7905	http://www.kegg.jp/kegg-bin/show_pathway?rno04072/rno:24221%09pink/rno:24416%09pink/rno:24414%09pink	-
Adrenergic signaling in cardiomyocytes	rno04261	0.36	0.715	Atp1a2|1;Tpm2|1;Atp2b4|1	3	148	114	7905	http://www.kegg.jp/kegg-bin/show_pathway?rno04261/rno:24212%09pink/rno:500450%09pink/rno:29600%09pink	Organismal Systems
Peroxisome	rno04146	0.363	0.715	Acsl1|1;Paox|1	2	88	114	7905	http://www.kegg.jp/kegg-bin/show_pathway?rno04146/rno:25288%09pink/rno:293589%09pink	Cellular Processes
Gap junction	rno04540	0.363	0.715	Prkcg|1;Grm1|1	2	88	114	7905	http://www.kegg.jp/kegg-bin/show_pathway?rno04540/rno:24681%09pink/rno:24414%09pink	Cellular Processes
Propanoate metabolism	rno00640	0.372	0.715	Dld|1	1	32	114	7905	http://www.kegg.jp/kegg-bin/show_pathway?rno00640/rno:298942%09pink	Metabolism
ErbB signaling pathway	rno04012	0.379	0.715	Prkcg|1;Pak3|1	2	91	114	7905	http://www.kegg.jp/kegg-bin/show_pathway?rno04012/rno:24681%09pink/rno:29433%09pink	Environmental Information Processing
Chemical carcinogenesis	rno05204	0.379	0.715	Gstt2|1;Gstm6|1	2	91	114	7905	http://www.kegg.jp/kegg-bin/show_pathway?rno05204/rno:29487%09pink/rno:499688%09pink	Human Diseases
Fc gamma R-mediated phagocytosis	rno04666	0.379	0.715	Prkcg|1;Gsn|1	2	91	114	7905	http://www.kegg.jp/kegg-bin/show_pathway?rno04666/rno:24681%09pink/rno:296654%09pink	Organismal Systems
Prion diseases	rno05020	0.39	0.724	Stip1|1	1	34	114	7905	http://www.kegg.jp/kegg-bin/show_pathway?rno05020/rno:192277%09pink	Human Diseases
Hippo signaling pathway	rno04390	0.392	0.724	Ywhag|1;Ywhae|1;Ywhah|1	3	156	114	7905	http://www.kegg.jp/kegg-bin/show_pathway?rno04390/rno:56010%09pink/rno:29753%09pink/rno:25576%09pink	Environmental Information Processing
Glycerophospholipid metabolism	rno00564	0.399	0.731	Gpcpd1|1;Gpd1|1	2	95	114	7905	http://www.kegg.jp/kegg-bin/show_pathway?rno00564/rno:362219%09pink/rno:60666%09pink	Metabolism
Oxytocin signaling pathway	rno04921	0.407	0.738	Oxt|1;Gnao1|1;Prkcg|1	3	160	114	7905	http://www.kegg.jp/kegg-bin/show_pathway?rno04921/rno:25504%09pink/rno:50664%09pink/rno:24681%09pink	Organismal Systems
Melanogenesis	rno04916	0.42	0.753	Gnao1|1;Prkcg|1	2	99	114	7905	http://www.kegg.jp/kegg-bin/show_pathway?rno04916/rno:50664%09pink/rno:24681%09pink	Organismal Systems
Fructose and mannose metabolism	rno00051	0.425	0.755	Hk1|1	1	38	114	7905	http://www.kegg.jp/kegg-bin/show_pathway?rno00051/rno:25058%09pink	Metabolism
Choline metabolism in cancer	rno05231	0.43	0.756	Prkcg|1;Gpcpd1|1	2	101	114	7905	http://www.kegg.jp/kegg-bin/show_pathway?rno05231/rno:24681%09pink/rno:362219%09pink	Human Diseases
Glycine, serine and threonine metabolism	rno00260	0.441	0.762	Dld|1	1	40	114	7905	http://www.kegg.jp/kegg-bin/show_pathway?rno00260/rno:298942%09pink	Metabolism
African trypanosomiasis	rno05143	0.441	0.762	Prkcg|1	1	40	114	7905	http://www.kegg.jp/kegg-bin/show_pathway?rno05143/rno:24681%09pink	Human Diseases
Porphyrin and chlorophyll metabolism	rno00860	0.45	0.769	Hccs|1	1	41	114	7905	http://www.kegg.jp/kegg-bin/show_pathway?rno00860/rno:317444%09pink	Metabolism
Ether lipid metabolism	rno00565	0.473	0.796	Enpp6|1	1	44	114	7905	http://www.kegg.jp/kegg-bin/show_pathway?rno00565/rno:306460%09pink	Metabolism
Mineral absorption	rno04978	0.488	0.796	Atp1a2|1	1	46	114	7905	http://www.kegg.jp/kegg-bin/show_pathway?rno04978/rno:24212%09pink	Organismal Systems
Fatty acid degradation	rno00071	0.496	0.796	Acsl1|1	1	47	114	7905	http://www.kegg.jp/kegg-bin/show_pathway?rno00071/rno:25288%09pink	Metabolism
Proteasome	rno03050	0.496	0.796	Psmc2|1	1	47	114	7905	http://www.kegg.jp/kegg-bin/show_pathway?rno03050/rno:25581%09pink	Genetic Information Processing
ABC transporters	rno02010	0.496	0.796	Abcb8|1	1	47	114	7905	http://www.kegg.jp/kegg-bin/show_pathway?rno02010/rno:362302%09pink	Environmental Information Processing
Cysteine and methionine metabolism	rno00270	0.496	0.796	LOC100912604|1	1	47	114	7905	http://www.kegg.jp/kegg-bin/show_pathway?rno00270/rno:100912604%09pink	Metabolism
Cocaine addiction	rno05030	0.496	0.796	Grm3|1	1	47	114	7905	http://www.kegg.jp/kegg-bin/show_pathway?rno05030/rno:24416%09pink	Human Diseases
Amino sugar and nucleotide sugar metabolism	rno00520	0.503	0.801	Hk1|1	1	48	114	7905	http://www.kegg.jp/kegg-bin/show_pathway?rno00520/rno:25058%09pink	Metabolism
Thyroid hormone signaling pathway	rno04919	0.515	0.805	Atp1a2|1;Prkcg|1	2	119	114	7905	http://www.kegg.jp/kegg-bin/show_pathway?rno04919/rno:24212%09pink/rno:24681%09pink	Organismal Systems
Pathways in cancer	rno05200	0.521	0.805	Hsp90ab1|1;Prkcg|1;Gng7|1;Elob|1;Vhl|1;RGD:2441|1	6	400	114	7905	http://www.kegg.jp/kegg-bin/show_pathway?rno05200/rno:301252%09pink/rno:24681%09pink/rno:58979%09pink/rno:81807%09pink/rno:24874%09pink/rno:29382%09pink	Human Diseases
Fanconi anemia pathway	rno03460	0.531	0.805	Wdr48|1	1	52	114	7905	http://www.kegg.jp/kegg-bin/show_pathway?rno03460/rno:363164%09pink	Genetic Information Processing
Notch signaling pathway	rno04330	0.531	0.805	RGD:2441|1	1	52	114	7905	http://www.kegg.jp/kegg-bin/show_pathway?rno04330/rno:29382%09pink	Environmental Information Processing
PI3K-Akt signaling pathway	rno04151	0.536	0.805	Hsp90ab1|1;Ywhag|1;Ywhae|1;Ywhah|1;Gng7|1	5	336	114	7905	http://www.kegg.jp/kegg-bin/show_pathway?rno04151/rno:301252%09pink/rno:56010%09pink/rno:29753%09pink/rno:25576%09pink/rno:58979%09pink	Environmental Information Processing
Starch and sucrose metabolism	rno00500	0.538	0.805	Hk1|1	1	53	114	7905	http://www.kegg.jp/kegg-bin/show_pathway?rno00500/rno:25058%09pink	Metabolism
cAMP signaling pathway	rno04024	0.541	0.805	Atp1a2|1;Pde4d|1;Atp2b4|1	3	196	114	7905	http://www.kegg.jp/kegg-bin/show_pathway?rno04024/rno:24212%09pink/rno:24627%09pink/rno:29600%09pink	Environmental Information Processing
Neurotrophin signaling pathway	rno04722	0.546	0.805	Ywhae|1;Sort1|1	2	126	114	7905	http://www.kegg.jp/kegg-bin/show_pathway?rno04722/rno:29753%09pink/rno:83576%09pink	Organismal Systems
Drug metabolism - other enzymes	rno00983	0.558	0.805	Hprt1|1	1	56	114	7905	http://www.kegg.jp/kegg-bin/show_pathway?rno00983/rno:103689983%09pink	Metabolism
Non-small cell lung cancer	rno05223	0.558	0.805	Prkcg|1	1	56	114	7905	http://www.kegg.jp/kegg-bin/show_pathway?rno05223/rno:24681%09pink	Human Diseases
Valine, leucine and isoleucine degradation	rno00280	0.558	0.805	Dld|1	1	56	114	7905	http://www.kegg.jp/kegg-bin/show_pathway?rno00280/rno:298942%09pink	Metabolism
Lysosome	rno04142	0.559	0.805	Sort1|1;Glb1|1	2	129	114	7905	http://www.kegg.jp/kegg-bin/show_pathway?rno04142/rno:83576%09pink/rno:316033%09pink	Cellular Processes
Legionellosis	rno05134	0.571	0.809	Rab1A|1	1	58	114	7905	http://www.kegg.jp/kegg-bin/show_pathway?rno05134/rno:81754%09pink	Human Diseases
NOD-like receptor signaling pathway	rno04621	0.571	0.809	Hsp90ab1|1	1	58	114	7905	http://www.kegg.jp/kegg-bin/show_pathway?rno04621/rno:301252%09pink	Organismal Systems
Focal adhesion	rno04510	0.575	0.809	Prkcg|1;Pak3|1;Flna|1	3	206	114	7905	http://www.kegg.jp/kegg-bin/show_pathway?rno04510/rno:24681%09pink/rno:29433%09pink/rno:293860%09pink	Cellular Processes
Insulin signaling pathway	rno04910	0.604	0.83	Hk1|1;Flot1|1	2	140	114	7905	http://www.kegg.jp/kegg-bin/show_pathway?rno04910/rno:25058%09pink/rno:64665%09pink	Organismal Systems
Glioma	rno05214	0.613	0.83	Prkcg|1	1	65	114	7905	http://www.kegg.jp/kegg-bin/show_pathway?rno05214/rno:24681%09pink	Human Diseases
Renin secretion	rno04924	0.613	0.83	Pde1b|1	1	65	114	7905	http://www.kegg.jp/kegg-bin/show_pathway?rno04924/rno:29691%09pink	-
Amphetamine addiction	rno05031	0.613	0.83	Prkcg|1	1	65	114	7905	http://www.kegg.jp/kegg-bin/show_pathway?rno05031/rno:24681%09pink	Human Diseases
Longevity regulating pathway - multiple species	rno04213	0.613	0.83	Akt1s1|1	1	65	114	7905	http://www.kegg.jp/kegg-bin/show_pathway?rno04213/rno:292887%09pink	-
Wnt signaling pathway	rno04310	0.623	0.838	Prkcg|1;RGD:2441|1	2	145	114	7905	http://www.kegg.jp/kegg-bin/show_pathway?rno04310/rno:24681%09pink/rno:29382%09pink	Environmental Information Processing
Ras signaling pathway	rno04014	0.656	0.876	Prkcg|1;Gng7|1;Pak3|1	3	232	114	7905	http://www.kegg.jp/kegg-bin/show_pathway?rno04014/rno:24681%09pink/rno:58979%09pink/rno:29433%09pink	Environmental Information Processing
Inositol phosphate metabolism	rno00562	0.66	0.876	Isyna1|1	1	74	114	7905	http://www.kegg.jp/kegg-bin/show_pathway?rno00562/rno:290651%09pink	Metabolism
Adipocytokine signaling pathway	rno04920	0.665	0.876	Acsl1|1	1	75	114	7905	http://www.kegg.jp/kegg-bin/show_pathway?rno04920/rno:25288%09pink	Organismal Systems
Chronic myeloid leukemia	rno05220	0.67	0.876	RGD:2441|1	1	76	114	7905	http://www.kegg.jp/kegg-bin/show_pathway?rno05220/rno:29382%09pink	Human Diseases
PPAR signaling pathway	rno03320	0.698	0.882	Acsl1|1	1	82	114	7905	http://www.kegg.jp/kegg-bin/show_pathway?rno03320/rno:25288%09pink	Organismal Systems
ECM-receptor interaction	rno04512	0.707	0.882	Agrn|1	1	84	114	7905	http://www.kegg.jp/kegg-bin/show_pathway?rno04512/rno:25592%09pink	Environmental Information Processing
Hypertrophic cardiomyopathy (HCM)	rno05410	0.711	0.882	Tpm2|1	1	85	114	7905	http://www.kegg.jp/kegg-bin/show_pathway?rno05410/rno:500450%09pink	Human Diseases
cGMP-PKG signaling pathway	rno04022	0.711	0.882	Atp1a2|1;Atp2b4|1	2	171	114	7905	http://www.kegg.jp/kegg-bin/show_pathway?rno04022/rno:24212%09pink/rno:29600%09pink	Environmental Information Processing
Hematopoietic cell lineage	rno04640	0.719	0.882	Cd9|1	1	87	114	7905	http://www.kegg.jp/kegg-bin/show_pathway?rno04640/rno:24936%09pink	Organismal Systems
Cell adhesion molecules (CAMs)	rno04514	0.723	0.882	Cadm1|1;Nrxn2|1	2	175	114	7905	http://www.kegg.jp/kegg-bin/show_pathway?rno04514/rno:363058%09pink/rno:116595%09pink	Environmental Information Processing
Ribosome biogenesis in eukaryotes	rno03008	0.723	0.882	Xpo1|1	1	88	114	7905	http://www.kegg.jp/kegg-bin/show_pathway?rno03008/rno:85252%09pink	Genetic Information Processing
MAPK signaling pathway	rno04010	0.727	0.882	Prkcg|1;Hspb1|1;Flna|1	3	259	114	7905	http://www.kegg.jp/kegg-bin/show_pathway?rno04010/rno:24681%09pink/rno:24471%09pink/rno:293860%09pink	Environmental Information Processing
Prostate cancer	rno05215	0.728	0.882	Hsp90ab1|1	1	89	114	7905	http://www.kegg.jp/kegg-bin/show_pathway?rno05215/rno:301252%09pink	Human Diseases
Progesterone-mediated oocyte maturation	rno04914	0.731	0.882	Hsp90ab1|1	1	90	114	7905	http://www.kegg.jp/kegg-bin/show_pathway?rno04914/rno:301252%09pink	Organismal Systems
Axon guidance	rno04360	0.735	0.882	Pak3|1;Srgap2|1	2	179	114	7905	http://www.kegg.jp/kegg-bin/show_pathway?rno04360/rno:29433%09pink/rno:360840%09pink	Organismal Systems
Dilated cardiomyopathy	rno05414	0.735	0.882	Tpm2|1	1	91	114	7905	http://www.kegg.jp/kegg-bin/show_pathway?rno05414/rno:500450%09pink	-
Alcoholism	rno05034	0.738	0.882	Gnao1|1;Gng7|1	2	180	114	7905	http://www.kegg.jp/kegg-bin/show_pathway?rno05034/rno:50664%09pink/rno:58979%09pink	Human Diseases
Longevity regulating pathway	rno04211	0.747	0.887	Akt1s1|1	1	94	114	7905	http://www.kegg.jp/kegg-bin/show_pathway?rno04211/rno:292887%09pink	-
Phosphatidylinositol signaling system	rno04070	0.754	0.89	Prkcg|1	1	96	114	7905	http://www.kegg.jp/kegg-bin/show_pathway?rno04070/rno:24681%09pink	Environmental Information Processing
Antigen processing and presentation	rno04612	0.768	0.898	Hsp90ab1|1	1	100	114	7905	http://www.kegg.jp/kegg-bin/show_pathway?rno04612/rno:301252%09pink	Organismal Systems
Glucagon signaling pathway	rno04922	0.775	0.898	Pkm|1	1	102	114	7905	http://www.kegg.jp/kegg-bin/show_pathway?rno04922/rno:25630%09pink	Organismal Systems
Natural killer cell mediated cytotoxicity	rno04650	0.775	0.898	Prkcg|1	1	102	114	7905	http://www.kegg.jp/kegg-bin/show_pathway?rno04650/rno:24681%09pink	Organismal Systems
AGE-RAGE signaling pathway in diabetic complications	rno04933	0.781	0.898	Col3a1|1	1	104	114	7905	http://www.kegg.jp/kegg-bin/show_pathway?rno04933/rno:84032%09pink	-
Chagas disease (American trypanosomiasis)	rno05142	0.791	0.898	Gnao1|1	1	107	114	7905	http://www.kegg.jp/kegg-bin/show_pathway?rno05142/rno:50664%09pink	Human Diseases
T cell receptor signaling pathway	rno04660	0.797	0.898	Pak3|1	1	109	114	7905	http://www.kegg.jp/kegg-bin/show_pathway?rno04660/rno:29433%09pink	Organismal Systems
Neuroactive ligand-receptor interaction	rno04080	0.799	0.898	Grm3|1;S1pr1|1;Grm1|1	3	292	114	7905	http://www.kegg.jp/kegg-bin/show_pathway?rno04080/rno:24416%09pink/rno:29733%09pink/rno:24414%09pink	Environmental Information Processing
Proteoglycans in cancer	rno05205	0.8	0.898	Prkcg|1;Flna|1	2	205	114	7905	http://www.kegg.jp/kegg-bin/show_pathway?rno05205/rno:24681%09pink/rno:293860%09pink	Human Diseases
HTLV-I infection	rno05166	0.804	0.898	Crtc1|1;Xpo1|1;Vac14|1	3	295	114	7905	http://www.kegg.jp/kegg-bin/show_pathway?rno05166/rno:684527%09pink/rno:85252%09pink/rno:307842%09pink	Human Diseases
Inflammatory mediator regulation of TRP channels	rno04750	0.814	0.899	Prkcg|1	1	115	114	7905	http://www.kegg.jp/kegg-bin/show_pathway?rno04750/rno:24681%09pink	Organismal Systems
Rap1 signaling pathway	rno04015	0.824	0.899	Gnao1|1;Prkcg|1	2	216	114	7905	http://www.kegg.jp/kegg-bin/show_pathway?rno04015/rno:50664%09pink/rno:24681%09pink	Environmental Information Processing
Leukocyte transendothelial migration	rno04670	0.827	0.899	Prkcg|1	1	120	114	7905	http://www.kegg.jp/kegg-bin/show_pathway?rno04670/rno:24681%09pink	Organismal Systems
Regulation of actin cytoskeleton	rno04810	0.833	0.899	Pak3|1;Gsn|1	2	221	114	7905	http://www.kegg.jp/kegg-bin/show_pathway?rno04810/rno:29433%09pink/rno:296654%09pink	Cellular Processes
Toxoplasmosis	rno05145	0.835	0.899	Gnao1|1	1	123	114	7905	http://www.kegg.jp/kegg-bin/show_pathway?rno05145/rno:50664%09pink	Human Diseases
Vascular smooth muscle contraction	rno04270	0.835	0.899	Prkcg|1	1	123	114	7905	http://www.kegg.jp/kegg-bin/show_pathway?rno04270/rno:24681%09pink	Organismal Systems
Platelet activation	rno04611	0.844	0.903	Col3a1|1	1	127	114	7905	http://www.kegg.jp/kegg-bin/show_pathway?rno04611/rno:84032%09pink	Organismal Systems
AMPK signaling pathway	rno04152	0.849	0.903	Akt1s1|1	1	129	114	7905	http://www.kegg.jp/kegg-bin/show_pathway?rno04152/rno:292887%09pink	Environmental Information Processing
Hepatitis B	rno05161	0.87	0.917	Prkcg|1	1	139	114	7905	http://www.kegg.jp/kegg-bin/show_pathway?rno05161/rno:24681%09pink	Human Diseases
MicroRNAs in cancer	rno05206	0.877	0.917	Prkcg|1	1	143	114	7905	http://www.kegg.jp/kegg-bin/show_pathway?rno05206/rno:24681%09pink	Human Diseases
Tight junction	rno04530	0.877	0.917	Prkcg|1	1	143	114	7905	http://www.kegg.jp/kegg-bin/show_pathway?rno04530/rno:24681%09pink	Cellular Processes
RNA transport	rno03013	0.911	0.948	Xpo1|1	1	165	114	7905	http://www.kegg.jp/kegg-bin/show_pathway?rno03013/rno:85252%09pink	Genetic Information Processing
Influenza A	rno05164	0.919	0.948	Xpo1|1	1	171	114	7905	http://www.kegg.jp/kegg-bin/show_pathway?rno05164/rno:85252%09pink	Human Diseases
Endocytosis	rno04144	0.926	0.948	Ehd2|1;Psd2|1	2	290	114	7905	http://www.kegg.jp/kegg-bin/show_pathway?rno04144/rno:361512%09pink/rno:307500%09pink	Cellular Processes
Chemokine signaling pathway	rno04062	0.927	0.948	Gng7|1	1	178	114	7905	http://www.kegg.jp/kegg-bin/show_pathway?rno04062/rno:58979%09pink	Organismal Systems
Alzheimer's disease	rno05010	0.933	0.949	App|1	1	184	114	7905	http://www.kegg.jp/kegg-bin/show_pathway?rno05010/rno:54226%09pink	Human Diseases
Phagosome	rno04145	0.947	0.957	Dync1li2|1	1	200	114	7905	http://www.kegg.jp/kegg-bin/show_pathway?rno04145/rno:81655%09pink	Cellular Processes
Huntington's disease	rno05016	0.952	0.957	Dctn1|1	1	206	114	7905	http://www.kegg.jp/kegg-bin/show_pathway?rno05016/rno:29167%09pink	Human Diseases
Olfactory transduction	rno04740	1	1	Gng7|1;Pde1b|1	2	1252	114	7905	http://www.kegg.jp/kegg-bin/show_pathway?rno04740/rno:58979%09pink/rno:29691%09pink	Organismal Systems
Table S2.3: PPI network analysis of DEPs. Data used for analysis in Fig.2B.
node1	node1_gene	node1_string	node2	node2_gene	node2_string	score
P01179	Oxt	10116.ENSRNOP00000028829	P08592	App	10116.ENSRNOP00000041613	900
P01179	Oxt	10116.ENSRNOP00000028829	P23385	Grm1	10116.ENSRNOP00000019319	905
P01179	Oxt	10116.ENSRNOP00000028829	P01186	Avp	10116.ENSRNOP00000028833	947
P01179	Oxt	10116.ENSRNOP00000028829	P01194	Pomc	10116.ENSRNOP00000016976	513
P01186	Avp	10116.ENSRNOP00000028833	P08592	App	10116.ENSRNOP00000041613	900
P01186	Avp	10116.ENSRNOP00000028833	P23385	Grm1	10116.ENSRNOP00000019319	905
P01186	Avp	10116.ENSRNOP00000028833	Q64060	Ddx4	10116.ENSRNOP00000013035	491
P01186	Avp	10116.ENSRNOP00000028833	P01194	Pomc	10116.ENSRNOP00000016976	949
P01186	Avp	10116.ENSRNOP00000028833	P42930	Hspb1	10116.ENSRNOP00000032902	717
P02625	Pvalb	10116.ENSRNOP00000058825	P23978	Slc6a1	10116.ENSRNOP00000009705	448
P02625	Pvalb	10116.ENSRNOP00000058825	Q05683	Gad2	10116.ENSRNOP00000024901	551
P02625	Pvalb	10116.ENSRNOP00000058825	P86173	Actl6b	10116.ENSRNOP00000001910	506
P02625	Pvalb	10116.ENSRNOP00000058825	Q64542	Atp2b4	10116.ENSRNOP00000004078	427
P02625	Pvalb	10116.ENSRNOP00000058825	P47728	Calb2	10116.ENSRNOP00000022943	645
P02625	Pvalb	10116.ENSRNOP00000058825	P07171	Calb1	10116.ENSRNOP00000010845	689
P02625	Pvalb	10116.ENSRNOP00000058825	P34058	Hsp90ab1	10116.ENSRNOP00000026920	531
P04094	Penk	10116.ENSRNOP00000011892	P48303	S1pr1	10116.ENSRNOP00000052627	900
P04094	Penk	10116.ENSRNOP00000011892	P01194	Pomc	10116.ENSRNOP00000016976	967
P04094	Penk	10116.ENSRNOP00000011892	P08592	App	10116.ENSRNOP00000041613	900
P04094	Penk	10116.ENSRNOP00000011892	P31422	Grm3	10116.ENSRNOP00000007572	904
P04775	Scn2a	10116.ENSRNOP00000007069	Q64542	Atp2b4	10116.ENSRNOP00000004078	430
P05370	G6pdx	10116.ENSRNOP00000053157	P05708	Hk1	10116.ENSRNOP00000066611	889
P05370	G6pdx	10116.ENSRNOP00000053157	P19629	Ldhc	10116.ENSRNOP00000017851	862
P05370	G6pdx	10116.ENSRNOP00000053157	P11980	Pkm	10116.ENSRNOP00000015331	887
P05708	Hk1	10116.ENSRNOP00000066611	P83953	Kpna1	10116.ENSRNOP00000033271	545
P05708	Hk1	10116.ENSRNOP00000066611	O35077	Gpd1	10116.ENSRNOP00000026200	404
P05708	Hk1	10116.ENSRNOP00000066611	P11980	Pkm	10116.ENSRNOP00000015331	575
P05708	Hk1	10116.ENSRNOP00000066611	Q80U96	Xpo1	10116.ENSRNOP00000014062	658
P05708	Hk1	10116.ENSRNOP00000066611	D3ZUM4	Glb1	10116.ENSRNOP00000013632	902
P06686	Atp1a2	10116.ENSRNOP00000054947	P49655	Kcnj10	10116.ENSRNOP00000010146	401
P06686	Atp1a2	10116.ENSRNOP00000054947	Q62688	Plcl1	10116.ENSRNOP00000050087	530
P06686	Atp1a2	10116.ENSRNOP00000054947	Q64542	Atp2b4	10116.ENSRNOP00000004078	449
P07171	Calb1	10116.ENSRNOP00000010845	P27139	Ca2	10116.ENSRNOP00000013354	730
P07171	Calb1	10116.ENSRNOP00000010845	Q05683	Gad2	10116.ENSRNOP00000024901	548
P07171	Calb1	10116.ENSRNOP00000010845	Q64542	Atp2b4	10116.ENSRNOP00000004078	672
P07171	Calb1	10116.ENSRNOP00000010845	P86173	Actl6b	10116.ENSRNOP00000001910	506
P07171	Calb1	10116.ENSRNOP00000010845	P34058	Hsp90ab1	10116.ENSRNOP00000026920	531
P07936	Gap43	10116.ENSRNOP00000002091	P01194	Pomc	10116.ENSRNOP00000016976	688
P09895	Rpl5	10116.ENSRNOP00000036514	P23358	Rpl12	10116.ENSRNOP00000041462	991
P09895	Rpl5	10116.ENSRNOP00000036514	Q6AYB5	Srp54	10116.ENSRNOP00000048945	638
P09895	Rpl5	10116.ENSRNOP00000036514	P30713	Gstt2	10116.ENSRNOP00000033158	487
P09895	Rpl5	10116.ENSRNOP00000036514	P62907	Rpl10a	10116.ENSRNOP00000000603	989
P09895	Rpl5	10116.ENSRNOP00000036514	Q7TPB1	Cct4	10116.ENSRNOP00000012847	670
P09895	Rpl5	10116.ENSRNOP00000036514	P47198	Rpl22	10116.ENSRNOP00000014905	987
P09895	Rpl5	10116.ENSRNOP00000036514	D3Z8I7	Gstt3	10116.ENSRNOP00000055038	487
P09895	Rpl5	10116.ENSRNOP00000036514	Q68FQ0	Cct5	10116.ENSRNOP00000015886	617
P09895	Rpl5	10116.ENSRNOP00000036514	P63324	Rps12	10116.ENSRNOP00000022184	998
P09895	Rpl5	10116.ENSRNOP00000036514	P49242	Rps3a	10116.ENSRNOP00000016329	998
P09895	Rpl5	10116.ENSRNOP00000036514	P60892	Prps1	10116.ENSRNOP00000029405	401
P10111	Ppia	10116.ENSRNOP00000009407	P97534	Fkbp1b	10116.ENSRNOP00000067023	424
P10111	Ppia	10116.ENSRNOP00000009407	P61972	Nutf2	10116.ENSRNOP00000025608	499
P10111	Ppia	10116.ENSRNOP00000009407	P34058	Hsp90ab1	10116.ENSRNOP00000026920	704
P10111	Ppia	10116.ENSRNOP00000009407	P27605	Hprt1	10116.ENSRNOP00000043388	700
P10111	Ppia	10116.ENSRNOP00000009407	O35814	Stip1	10116.ENSRNOP00000028743	414
P11762	Lgals1	10116.ENSRNOP00000013538	P58775	Tpm2	10116.ENSRNOP00000044473	435
P11762	Lgals1	10116.ENSRNOP00000013538	Q9EPF2	Mcam	10116.ENSRNOP00000010464	722
P11980	Pkm	10116.ENSRNOP00000015331	P19629	Ldhc	10116.ENSRNOP00000017851	981
P11980	Pkm	10116.ENSRNOP00000015331	Q05683	Gad2	10116.ENSRNOP00000024901	438
P11980	Pkm	10116.ENSRNOP00000015331	Q6AZ26	RGD:2441	10116.ENSRNOP00000062945	519
P11980	Pkm	10116.ENSRNOP00000015331	Q5XI78	Ogdh	10116.ENSRNOP00000054026	416
P11980	Pkm	10116.ENSRNOP00000015331	Q9ER34	Aco2	10116.ENSRNOP00000029144	715
P11980	Pkm	10116.ENSRNOP00000015331	Q6P6R2	Dld	10116.ENSRNOP00000008980	868
P12839	Nefm	10116.ENSRNOP00000065853	P16884	Nefh	10116.ENSRNOP00000011604	697
P12839	Nefm	10116.ENSRNOP00000065853	P19527	Nefl	10116.ENSRNOP00000018599	828
P13941	Col3a1	10116.ENSRNOP00000004956	F1LR02	Col18a1	10116.ENSRNOP00000047962	965
P13941	Col3a1	10116.ENSRNOP00000004956	Q5RKI5	Flii	10116.ENSRNOP00000006753	445
P13941	Col3a1	10116.ENSRNOP00000004956	P24054	Sparcl1	10116.ENSRNOP00000020357	721
P13941	Col3a1	10116.ENSRNOP00000004956	P16975	Sparc	10116.ENSRNOP00000017486	946
P16975	Sparc	10116.ENSRNOP00000017486	P08592	App	10116.ENSRNOP00000041613	902
P18163	Acsl1	10116.ENSRNOP00000014235	F7EN52	Cyp46a1	10116.ENSRNOP00000009896	419
P19527	Nefl	10116.ENSRNOP00000018599	P16884	Nefh	10116.ENSRNOP00000011604	706
P19527	Nefl	10116.ENSRNOP00000018599	P19332	Mapt	10116.ENSRNOP00000006856	504
P23978	Slc6a1	10116.ENSRNOP00000009705	Q05683	Gad2	10116.ENSRNOP00000024901	783
P26772	Hspe1	10116.ENSRNOP00000020066	Q68FQ0	Cct5	10116.ENSRNOP00000015886	998
P26772	Hspe1	10116.ENSRNOP00000020066	P34058	Hsp90ab1	10116.ENSRNOP00000026920	941
P26772	Hspe1	10116.ENSRNOP00000020066	P62966	Crabp1	10116.ENSRNOP00000033840	595
P26772	Hspe1	10116.ENSRNOP00000020066	O35814	Stip1	10116.ENSRNOP00000028743	403
P26772	Hspe1	10116.ENSRNOP00000020066	P62907	Rpl10a	10116.ENSRNOP00000000603	509
P26772	Hspe1	10116.ENSRNOP00000020066	P42930	Hspb1	10116.ENSRNOP00000032902	428
P26772	Hspe1	10116.ENSRNOP00000020066	Q66HA8	Hsph1	10116.ENSRNOP00000001201	833
P26772	Hspe1	10116.ENSRNOP00000020066	Q5M9H7	Dnaja2	10116.ENSRNOP00000022573	616
P26772	Hspe1	10116.ENSRNOP00000020066	Q9ER34	Aco2	10116.ENSRNOP00000029144	476
P26772	Hspe1	10116.ENSRNOP00000020066	Q6P6R2	Dld	10116.ENSRNOP00000008980	536
P26772	Hspe1	10116.ENSRNOP00000020066	P49242	Rps3a	10116.ENSRNOP00000016329	746
P26772	Hspe1	10116.ENSRNOP00000020066	Q7TPB1	Cct4	10116.ENSRNOP00000012847	998
P27139	Ca2	10116.ENSRNOP00000013354	P47728	Calb2	10116.ENSRNOP00000022943	534
P27139	Ca2	10116.ENSRNOP00000013354	P23385	Grm1	10116.ENSRNOP00000019319	622
P27139	Ca2	10116.ENSRNOP00000013354	P23347	Slc4a2	10116.ENSRNOP00000019666	763
P27139	Ca2	10116.ENSRNOP00000013354	Q64542	Atp2b4	10116.ENSRNOP00000004078	448
P27605	Hprt1	10116.ENSRNOP00000043388	P34058	Hsp90ab1	10116.ENSRNOP00000026920	669
P27605	Hprt1	10116.ENSRNOP00000043388	Q5M9H7	Dnaja2	10116.ENSRNOP00000022573	404
P31422	Grm3	10116.ENSRNOP00000007572	P48303	S1pr1	10116.ENSRNOP00000052627	900
P31422	Grm3	10116.ENSRNOP00000007572	P70627	Folh1	10116.ENSRNOP00000018592	409
P31422	Grm3	10116.ENSRNOP00000007572	P01194	Pomc	10116.ENSRNOP00000016976	900
P31422	Grm3	10116.ENSRNOP00000007572	P08592	App	10116.ENSRNOP00000041613	940
P31422	Grm3	10116.ENSRNOP00000007572	P23385	Grm1	10116.ENSRNOP00000019319	907
P34058	Hsp90ab1	10116.ENSRNOP00000026920	P58775	Tpm2	10116.ENSRNOP00000044473	432
P34058	Hsp90ab1	10116.ENSRNOP00000026920	P55009	Aif1	10116.ENSRNOP00000001138	537
P34058	Hsp90ab1	10116.ENSRNOP00000026920	Q9ER34	Aco2	10116.ENSRNOP00000029144	424
P34058	Hsp90ab1	10116.ENSRNOP00000026920	Q32PX6	Rhog	10116.ENSRNOP00000027641	544
P34058	Hsp90ab1	10116.ENSRNOP00000026920	O35814	Stip1	10116.ENSRNOP00000028743	999
P34058	Hsp90ab1	10116.ENSRNOP00000026920	Q7TPB1	Cct4	10116.ENSRNOP00000012847	767
P34058	Hsp90ab1	10116.ENSRNOP00000026920	P62260	Ywhae	10116.ENSRNOP00000007100	714
P34058	Hsp90ab1	10116.ENSRNOP00000026920	Q6AYB5	Srp54	10116.ENSRNOP00000048945	423
P34058	Hsp90ab1	10116.ENSRNOP00000026920	P97534	Fkbp1b	10116.ENSRNOP00000067023	691
P34058	Hsp90ab1	10116.ENSRNOP00000026920	Q63347	Psmc2	10116.ENSRNOP00000016450	461
P34058	Hsp90ab1	10116.ENSRNOP00000026920	P30713	Gstt2	10116.ENSRNOP00000033158	736
P34058	Hsp90ab1	10116.ENSRNOP00000026920	C0JPT7	Flna	10116.ENSRNOP00000062690	450
P34058	Hsp90ab1	10116.ENSRNOP00000026920	Q6F6B3	Tanc1	10116.ENSRNOP00000033136	464
P34058	Hsp90ab1	10116.ENSRNOP00000026920	P47728	Calb2	10116.ENSRNOP00000022943	540
P34058	Hsp90ab1	10116.ENSRNOP00000026920	P61983	Ywhag	10116.ENSRNOP00000001954	621
P34058	Hsp90ab1	10116.ENSRNOP00000026920	P68511	Ywhah	10116.ENSRNOP00000024388	482
P34058	Hsp90ab1	10116.ENSRNOP00000026920	Q5M9H7	Dnaja2	10116.ENSRNOP00000022573	972
P34058	Hsp90ab1	10116.ENSRNOP00000026920	P42930	Hspb1	10116.ENSRNOP00000032902	754
P34058	Hsp90ab1	10116.ENSRNOP00000026920	D4ABI7	Hacd3	10116.ENSRNOP00000045049	632
P34058	Hsp90ab1	10116.ENSRNOP00000026920	P37285	Klc1	10116.ENSRNOP00000015935	408
P34058	Hsp90ab1	10116.ENSRNOP00000026920	P49242	Rps3a	10116.ENSRNOP00000016329	571
P34058	Hsp90ab1	10116.ENSRNOP00000026920	Q66HA8	Hsph1	10116.ENSRNOP00000001201	993
P34058	Hsp90ab1	10116.ENSRNOP00000026920	Q5QJC9	Bag5	10116.ENSRNOP00000015333	465
P34058	Hsp90ab1	10116.ENSRNOP00000026920	D3Z8I7	Gstt3	10116.ENSRNOP00000055038	736
P34058	Hsp90ab1	10116.ENSRNOP00000026920	P59215	Gnao1	10116.ENSRNOP00000026373	611
P34058	Hsp90ab1	10116.ENSRNOP00000026920	P62870	Elob	10116.ENSRNOP00000006892	574
P34058	Hsp90ab1	10116.ENSRNOP00000026920	Q68FQ0	Cct5	10116.ENSRNOP00000015886	812
P37285	Klc1	10116.ENSRNOP00000015935	P60892	Prps1	10116.ENSRNOP00000029405	420
P37285	Klc1	10116.ENSRNOP00000015935	Q66HA8	Hsph1	10116.ENSRNOP00000001201	406
P37285	Klc1	10116.ENSRNOP00000015935	P19332	Mapt	10116.ENSRNOP00000006856	530
P37285	Klc1	10116.ENSRNOP00000015935	P62260	Ywhae	10116.ENSRNOP00000007100	909
P37285	Klc1	10116.ENSRNOP00000015935	P08592	App	10116.ENSRNOP00000041613	690
P37285	Klc1	10116.ENSRNOP00000015935	Q9JJ54	Hnrnpd	10116.ENSRNOP00000046491	410
P47728	Calb2	10116.ENSRNOP00000022943	P86173	Actl6b	10116.ENSRNOP00000001910	506
P47728	Calb2	10116.ENSRNOP00000022943	Q05683	Gad2	10116.ENSRNOP00000024901	591
P47728	Calb2	10116.ENSRNOP00000022943	Q64542	Atp2b4	10116.ENSRNOP00000004078	427
P47875	Csrp1	10116.ENSRNOP00000011991	D3ZIL9	Dis3l2	10116.ENSRNOP00000025779	459
P47875	Csrp1	10116.ENSRNOP00000011991	B0BNM9	GLTP	10116.ENSRNOP00000001581	517
P48303	S1pr1	10116.ENSRNOP00000052627	P08592	App	10116.ENSRNOP00000041613	902
P48303	S1pr1	10116.ENSRNOP00000052627	P01194	Pomc	10116.ENSRNOP00000016976	900
P48303	S1pr1	10116.ENSRNOP00000052627	P59215	Gnao1	10116.ENSRNOP00000026373	582
P49192	Cartpt	10116.ENSRNOP00000023869	P01194	Pomc	10116.ENSRNOP00000016976	548
P49242	Rps3a	10116.ENSRNOP00000016329	P23358	Rpl12	10116.ENSRNOP00000041462	983
P49242	Rps3a	10116.ENSRNOP00000016329	P63324	Rps12	10116.ENSRNOP00000022184	998
P49242	Rps3a	10116.ENSRNOP00000016329	P62907	Rpl10a	10116.ENSRNOP00000000603	977
P49242	Rps3a	10116.ENSRNOP00000016329	P47198	Rpl22	10116.ENSRNOP00000014905	800
P50398	Gdi1	10116.ENSRNOP00000053135	Q32PX6	Rhog	10116.ENSRNOP00000027641	932
P50398	Gdi1	10116.ENSRNOP00000053135	Q6NYB7	Rab1A	10116.ENSRNOP00000067788	846
P50398	Gdi1	10116.ENSRNOP00000053135	Q66HA8	Hsph1	10116.ENSRNOP00000001201	407
P50398	Gdi1	10116.ENSRNOP00000053135	P62824	Rab3c	10116.ENSRNOP00000015871	678
P59215	Gnao1	10116.ENSRNOP00000026373	P23385	Grm1	10116.ENSRNOP00000019319	813
P59215	Gnao1	10116.ENSRNOP00000026373	P63319	Prkcg	10116.ENSRNOP00000019825	870
P59215	Gnao1	10116.ENSRNOP00000026373	P08592	App	10116.ENSRNOP00000041613	546
P59215	Gnao1	10116.ENSRNOP00000026373	P43425	Gng7	10116.ENSRNOP00000026893	720
P59215	Gnao1	10116.ENSRNOP00000026373	P01194	Pomc	10116.ENSRNOP00000016976	900
P59215	Gnao1	10116.ENSRNOP00000026373	Q62688	Plcl1	10116.ENSRNOP00000050087	479
P60203	Plp1	10116.ENSRNOP00000003283	P02688	Mbp	10116.ENSRNOP00000022303	733
P60892	Prps1	10116.ENSRNOP00000029405	Q68FQ0	Cct5	10116.ENSRNOP00000015886	616
P60892	Prps1	10116.ENSRNOP00000029405	Q7TPB1	Cct4	10116.ENSRNOP00000012847	486
P61972	Nutf2	10116.ENSRNOP00000025608	Q80U96	Xpo1	10116.ENSRNOP00000014062	789
P61972	Nutf2	10116.ENSRNOP00000025608	D4AE96	Ipo7	10116.ENSRNOP00000014004	447
P61972	Nutf2	10116.ENSRNOP00000025608	P83953	Kpna1	10116.ENSRNOP00000033271	719
P61983	Ywhag	10116.ENSRNOP00000001954	D3ZDT1	Epb41l2	10116.ENSRNOP00000058049	443
P61983	Ywhag	10116.ENSRNOP00000001954	P63319	Prkcg	10116.ENSRNOP00000019825	702
P61983	Ywhag	10116.ENSRNOP00000001954	Q80U96	Xpo1	10116.ENSRNOP00000014062	663
P61983	Ywhag	10116.ENSRNOP00000001954	Q66HR2	Mapre1	10116.ENSRNOP00000016220	426
P61983	Ywhag	10116.ENSRNOP00000001954	P62260	Ywhae	10116.ENSRNOP00000007100	978
P61983	Ywhag	10116.ENSRNOP00000001954	Q157S1	Crtc1	10116.ENSRNOP00000030925	536
P61983	Ywhag	10116.ENSRNOP00000001954	D3ZH75	Akt1s1	10116.ENSRNOP00000027478	753
P61983	Ywhag	10116.ENSRNOP00000001954	P28023	Dctn1	10116.ENSRNOP00000059076	900
P62260	Ywhae	10116.ENSRNOP00000007100	P19332	Mapt	10116.ENSRNOP00000006856	424
P62260	Ywhae	10116.ENSRNOP00000007100	O54861	Sort1	10116.ENSRNOP00000051102	574
P62260	Ywhae	10116.ENSRNOP00000007100	Q811Q2	Clic6	10116.ENSRNOP00000033206	555
P62260	Ywhae	10116.ENSRNOP00000007100	D3ZH75	Akt1s1	10116.ENSRNOP00000027478	672
P62260	Ywhae	10116.ENSRNOP00000007100	Q80U96	Xpo1	10116.ENSRNOP00000014062	698
P62260	Ywhae	10116.ENSRNOP00000007100	Q157S1	Crtc1	10116.ENSRNOP00000030925	732
P62260	Ywhae	10116.ENSRNOP00000007100	P63319	Prkcg	10116.ENSRNOP00000019825	685
P62260	Ywhae	10116.ENSRNOP00000007100	Q66HR2	Mapre1	10116.ENSRNOP00000016220	420
P62260	Ywhae	10116.ENSRNOP00000007100	P28023	Dctn1	10116.ENSRNOP00000059076	900
P62824	Rab3c	10116.ENSRNOP00000015871	Q08850	Stx4	10116.ENSRNOP00000026224	470
P62907	Rpl10a	10116.ENSRNOP00000000603	Q7TPB1	Cct4	10116.ENSRNOP00000012847	408
P62907	Rpl10a	10116.ENSRNOP00000000603	P47198	Rpl22	10116.ENSRNOP00000014905	920
P62907	Rpl10a	10116.ENSRNOP00000000603	P63324	Rps12	10116.ENSRNOP00000022184	965
P62907	Rpl10a	10116.ENSRNOP00000000603	P23358	Rpl12	10116.ENSRNOP00000041462	990
P62907	Rpl10a	10116.ENSRNOP00000000603	Q68FQ0	Cct5	10116.ENSRNOP00000015886	408
P63319	Prkcg	10116.ENSRNOP00000019825	D3ZIL9	Dis3l2	10116.ENSRNOP00000025779	476
P63319	Prkcg	10116.ENSRNOP00000019825	Q32PX6	Rhog	10116.ENSRNOP00000027641	639
P63319	Prkcg	10116.ENSRNOP00000019825	P43425	Gng7	10116.ENSRNOP00000026893	800
P68511	Ywhah	10116.ENSRNOP00000024388	Q80U96	Xpo1	10116.ENSRNOP00000014062	488
P68511	Ywhah	10116.ENSRNOP00000024388	O54861	Sort1	10116.ENSRNOP00000051102	431
P68511	Ywhah	10116.ENSRNOP00000024388	D3ZH75	Akt1s1	10116.ENSRNOP00000027478	549
P84817	Fis1	10116.ENSRNOP00000061895	Q2TA68	Opa1	10116.ENSRNOP00000059078	671
P97534	Fkbp1b	10116.ENSRNOP00000067023	P08592	App	10116.ENSRNOP00000041613	588
P97534	Fkbp1b	10116.ENSRNOP00000067023	P23347	Slc4a2	10116.ENSRNOP00000019666	499
P01194	Pomc	10116.ENSRNOP00000016976	P08592	App	10116.ENSRNOP00000041613	900
P01194	Pomc	10116.ENSRNOP00000016976	D4A8N2	Fdx1l	10116.ENSRNOP00000028127	518
P01194	Pomc	10116.ENSRNOP00000016976	Q66HA8	Hsph1	10116.ENSRNOP00000001201	557
P08592	App	10116.ENSRNOP00000041613	P19332	Mapt	10116.ENSRNOP00000006856	594
P08592	App	10116.ENSRNOP00000041613	P23385	Grm1	10116.ENSRNOP00000019319	940
P08592	App	10116.ENSRNOP00000041613	Q5XIE8	Itm2b	10116.ENSRNOP00000023037	913
P08592	App	10116.ENSRNOP00000041613	Q68FP1	Gsn	10116.ENSRNOP00000025857	904
P14270	Pde4d	10116.ENSRNOP00000067171	P21588	Nt5e	10116.ENSRNOP00000015057	900
P19332	Mapt	10116.ENSRNOP00000006856	Q91Y81	Sept2	10116.ENSRNOP00000024261	619
P21588	Nt5e	10116.ENSRNOP00000015057	Q01066	Pde1b	10116.ENSRNOP00000052147	900
P21588	Nt5e	10116.ENSRNOP00000015057	P40241	Cd9	10116.ENSRNOP00000026633	561
P21588	Nt5e	10116.ENSRNOP00000015057	Q9EPF2	Mcam	10116.ENSRNOP00000010464	546
P21588	Nt5e	10116.ENSRNOP00000015057	B2RYT7	Hdhd3	10116.ENSRNOP00000020380	452
P23358	Rpl12	10116.ENSRNOP00000041462	P47198	Rpl22	10116.ENSRNOP00000014905	892
P23358	Rpl12	10116.ENSRNOP00000041462	P63324	Rps12	10116.ENSRNOP00000022184	928
P23358	Rpl12	10116.ENSRNOP00000041462	Q68FQ0	Cct5	10116.ENSRNOP00000015886	442
P23358	Rpl12	10116.ENSRNOP00000041462	D3ZD23	Abce1	10116.ENSRNOP00000024753	453
P23358	Rpl12	10116.ENSRNOP00000041462	Q6AYB5	Srp54	10116.ENSRNOP00000048945	587
P23385	Grm1	10116.ENSRNOP00000019319	Q6F6B3	Tanc1	10116.ENSRNOP00000033136	448
P24054	Sparcl1	10116.ENSRNOP00000020357	Q5XII0	Epdr1	10116.ENSRNOP00000025674	506
P25304	Agrn	10116.ENSRNOP00000050623	Q62829	Pak3	10116.ENSRNOP00000006459	669
P25809	Ckmt1	10116.ENSRNOP00000044253	P19629	Ldhc	10116.ENSRNOP00000017851	401
P28023	Dctn1	10116.ENSRNOP00000059076	Q5D023	Dync1li2	10116.ENSRNOP00000029646	908
P28023	Dctn1	10116.ENSRNOP00000059076	Q5XIT1	Mapre3	10116.ENSRNOP00000011877	736
P28023	Dctn1	10116.ENSRNOP00000059076	Q66HR2	Mapre1	10116.ENSRNOP00000016220	925
P30713	Gstt2	10116.ENSRNOP00000033158	Q68FQ0	Cct5	10116.ENSRNOP00000015886	413
P30713	Gstt2	10116.ENSRNOP00000033158	B0BN47	Gstm6	10116.ENSRNOP00000025746	966
P42930	Hspb1	10116.ENSRNOP00000032902	Q66HA8	Hsph1	10116.ENSRNOP00000001201	735
P42930	Hspb1	10116.ENSRNOP00000032902	Q63347	Psmc2	10116.ENSRNOP00000016450	755
P42930	Hspb1	10116.ENSRNOP00000032902	Q9JJ54	Hnrnpd	10116.ENSRNOP00000046491	565
P43425	Gng7	10116.ENSRNOP00000026893	Q01066	Pde1b	10116.ENSRNOP00000052147	417
P47198	Rpl22	10116.ENSRNOP00000014905	P63324	Rps12	10116.ENSRNOP00000022184	909
P47198	Rpl22	10116.ENSRNOP00000014905	Q68FQ0	Cct5	10116.ENSRNOP00000015886	573
P55009	Aif1	10116.ENSRNOP00000001138	P86173	Actl6b	10116.ENSRNOP00000001910	506
P55009	Aif1	10116.ENSRNOP00000001138	Q64542	Atp2b4	10116.ENSRNOP00000004078	427
P58775	Tpm2	10116.ENSRNOP00000044473	C0JPT7	Flna	10116.ENSRNOP00000062690	468
P62870	Elob	10116.ENSRNOP00000006892	Q64259	Vhl	10116.ENSRNOP00000013727	995
P83953	Kpna1	10116.ENSRNOP00000033271	D4AE96	Ipo7	10116.ENSRNOP00000014004	446
P83953	Kpna1	10116.ENSRNOP00000033271	Q80U96	Xpo1	10116.ENSRNOP00000014062	605
P86173	Actl6b	10116.ENSRNOP00000001910	Q32PX6	Rhog	10116.ENSRNOP00000027641	492
P86173	Actl6b	10116.ENSRNOP00000001910	Q7TPB1	Cct4	10116.ENSRNOP00000012847	507
P86173	Actl6b	10116.ENSRNOP00000001910	Q5RKI5	Flii	10116.ENSRNOP00000006753	619
P86173	Actl6b	10116.ENSRNOP00000001910	Q5XIE0	Anp32e	10116.ENSRNOP00000028744	744
P86173	Actl6b	10116.ENSRNOP00000001910	Q5RKI0	Wdr1	10116.ENSRNOP00000024012	414
P86173	Actl6b	10116.ENSRNOP00000001910	Q68FQ0	Cct5	10116.ENSRNOP00000015886	560
P19629	Ldhc	10116.ENSRNOP00000017851	Q6P6R2	Dld	10116.ENSRNOP00000008980	432
P19629	Ldhc	10116.ENSRNOP00000017851	Q5XI78	Ogdh	10116.ENSRNOP00000054026	658
P19629	Ldhc	10116.ENSRNOP00000017851	Q68FQ0	Cct5	10116.ENSRNOP00000015886	484
P19629	Ldhc	10116.ENSRNOP00000017851	Q7TPB1	Cct4	10116.ENSRNOP00000012847	479
Q02769	Fdft1	10116.ENSRNOP00000029808	Q6F596	Ggps1	10116.ENSRNOP00000022483	988
Q02769	Fdft1	10116.ENSRNOP00000029808	F7EN52	Cyp46a1	10116.ENSRNOP00000009896	511
Q05683	Gad2	10116.ENSRNOP00000024901	F7EN52	Cyp46a1	10116.ENSRNOP00000009896	410
Q05683	Gad2	10116.ENSRNOP00000024901	Q5XI78	Ogdh	10116.ENSRNOP00000054026	406
Q05683	Gad2	10116.ENSRNOP00000024901	Q6P6R2	Dld	10116.ENSRNOP00000008980	408
Q4G063	Creld2	10116.ENSRNOP00000006357	Q6RJR6	Rtn3	10116.ENSRNOP00000028785	615
Q4G063	Creld2	10116.ENSRNOP00000006357	Q6AYK3	Isyna1	10116.ENSRNOP00000026821	459
Q4V8H8	Ehd2	10116.ENSRNOP00000017353	B0BNG3	Lman2	10116.ENSRNOP00000021638	456
Q5BJL8	Trappc2	10116.ENSRNOP00000062350	Q6NYB7	Rab1A	10116.ENSRNOP00000067788	509
Q5HZY3	Uchl5	10116.ENSRNOP00000004881	Q63347	Psmc2	10116.ENSRNOP00000016450	927
Q5M9H7	Dnaja2	10116.ENSRNOP00000022573	Q7TPB1	Cct4	10116.ENSRNOP00000012847	731
Q5M9H7	Dnaja2	10116.ENSRNOP00000022573	Q63347	Psmc2	10116.ENSRNOP00000016450	493
Q5M9H7	Dnaja2	10116.ENSRNOP00000022573	Q66HA8	Hsph1	10116.ENSRNOP00000001201	948
Q5M9H7	Dnaja2	10116.ENSRNOP00000022573	Q68FQ0	Cct5	10116.ENSRNOP00000015886	611
Q5M9H7	Dnaja2	10116.ENSRNOP00000022573	O35814	Stip1	10116.ENSRNOP00000028743	871
Q5PQJ6	Pycrl	10116.ENSRNOP00000053357	Q68FS4	Lap3	10116.ENSRNOP00000004770	911
Q5RKI0	Wdr1	10116.ENSRNOP00000024012	C0JPT7	Flna	10116.ENSRNOP00000062690	919
Q5XI78	Ogdh	10116.ENSRNOP00000054026	O35077	Gpd1	10116.ENSRNOP00000026200	406
Q5XI78	Ogdh	10116.ENSRNOP00000054026	Q9ER34	Aco2	10116.ENSRNOP00000029144	877
Q5XI78	Ogdh	10116.ENSRNOP00000054026	Q6P6R2	Dld	10116.ENSRNOP00000008980	993
Q5XIE8	Itm2b	10116.ENSRNOP00000023037	Q68FP1	Gsn	10116.ENSRNOP00000025857	915
Q5XII0	Epdr1	10116.ENSRNOP00000025674	D3ZIL9	Dis3l2	10116.ENSRNOP00000025779	622
Q5XIT1	Mapre3	10116.ENSRNOP00000011877	Q9JI92	Sdcbp	10116.ENSRNOP00000013563	426
Q5XIT1	Mapre3	10116.ENSRNOP00000011877	Q66HR2	Mapre1	10116.ENSRNOP00000016220	718
Q62829	Pak3	10116.ENSRNOP00000006459	Q5EB96	Sept1	10116.ENSRNOP00000051893	429
Q62829	Pak3	10116.ENSRNOP00000006459	Q91Y81	Sept2	10116.ENSRNOP00000024261	429
Q62829	Pak3	10116.ENSRNOP00000006459	Q32PX6	Rhog	10116.ENSRNOP00000027641	711
Q64259	Vhl	10116.ENSRNOP00000013727	Q6IRK9	Cpq	10116.ENSRNOP00000008211	434
Q64259	Vhl	10116.ENSRNOP00000013727	Q9JJ54	Hnrnpd	10116.ENSRNOP00000046491	724
Q66HA8	Hsph1	10116.ENSRNOP00000001201	Q6IMX7	Hspbp1	10116.ENSRNOP00000024251	746
Q66HA8	Hsph1	10116.ENSRNOP00000001201	Q68FQ0	Cct5	10116.ENSRNOP00000015886	830
Q66HA8	Hsph1	10116.ENSRNOP00000001201	D4A8N2	Fdx1l	10116.ENSRNOP00000028127	573
Q66HA8	Hsph1	10116.ENSRNOP00000001201	Q9JJ54	Hnrnpd	10116.ENSRNOP00000046491	422
Q66HA8	Hsph1	10116.ENSRNOP00000001201	Q7TPB1	Cct4	10116.ENSRNOP00000012847	833
Q66HA8	Hsph1	10116.ENSRNOP00000001201	Q9ER34	Aco2	10116.ENSRNOP00000029144	471
Q66HA8	Hsph1	10116.ENSRNOP00000001201	O35814	Stip1	10116.ENSRNOP00000028743	998
Q66HR2	Mapre1	10116.ENSRNOP00000016220	Q9JI92	Sdcbp	10116.ENSRNOP00000013563	426
Q66HR2	Mapre1	10116.ENSRNOP00000016220	Q91Y81	Sept2	10116.ENSRNOP00000024261	641
Q68FQ0	Cct5	10116.ENSRNOP00000015886	O35814	Stip1	10116.ENSRNOP00000028743	782
Q68FQ0	Cct5	10116.ENSRNOP00000015886	Q63347	Psmc2	10116.ENSRNOP00000016450	777
Q68FQ0	Cct5	10116.ENSRNOP00000015886	Q7TPB1	Cct4	10116.ENSRNOP00000012847	999
Q68FQ0	Cct5	10116.ENSRNOP00000015886	Q80W92	Vac14	10116.ENSRNOP00000023383	423
Q68FQ0	Cct5	10116.ENSRNOP00000015886	D3ZD23	Abce1	10116.ENSRNOP00000024753	579
Q68FQ0	Cct5	10116.ENSRNOP00000015886	D3Z8I7	Gstt3	10116.ENSRNOP00000055038	413
Q68FQ0	Cct5	10116.ENSRNOP00000015886	Q6P799	Sars	10116.ENSRNOP00000038448	428
Q6AYB5	Srp54	10116.ENSRNOP00000048945	Q80U96	Xpo1	10116.ENSRNOP00000014062	519
Q6AYS8	Hsd17b11	10116.ENSRNOP00000003004	Q6P6R2	Dld	10116.ENSRNOP00000008980	500
Q6AZ26	RGD:2441	10116.ENSRNOP00000062945	D3Z8W0	Paox	10116.ENSRNOP00000062187	670
Q6IMX7	Hspbp1	10116.ENSRNOP00000024251	O35814	Stip1	10116.ENSRNOP00000028743	527
Q6IRG3	RGD:628810	10116.ENSRNOP00000046690	Q32PX6	Rhog	10116.ENSRNOP00000027641	408
Q6MG76	Skiv2l	10116.ENSRNOP00000000481	D3ZIL9	Dis3l2	10116.ENSRNOP00000025779	525
Q6MG76	Skiv2l	10116.ENSRNOP00000000481	Q64060	Ddx4	10116.ENSRNOP00000013035	464
Q6MG76	Skiv2l	10116.ENSRNOP00000000481	D4A2Z8	Dhx36	10116.ENSRNOP00000019824	504
Q6P6R2	Dld	10116.ENSRNOP00000008980	Q9ER34	Aco2	10116.ENSRNOP00000029144	706
Q794E4	Hnrnpf	10116.ENSRNOP00000019529	Q91V33	Khdrbs1	10116.ENSRNOP00000066894	577
Q794E4	Hnrnpf	10116.ENSRNOP00000019529	Q9JJ54	Hnrnpd	10116.ENSRNOP00000046491	975
Q794E4	Hnrnpf	10116.ENSRNOP00000019529	Q8VIL3	Zwint	10116.ENSRNOP00000067414	901
Q7TPB1	Cct4	10116.ENSRNOP00000012847	O35814	Stip1	10116.ENSRNOP00000028743	498
Q7TPB1	Cct4	10116.ENSRNOP00000012847	Q80U96	Xpo1	10116.ENSRNOP00000014062	500
Q7TPB1	Cct4	10116.ENSRNOP00000012847	Q80W92	Vac14	10116.ENSRNOP00000023383	423
Q7TPB1	Cct4	10116.ENSRNOP00000012847	Q63347	Psmc2	10116.ENSRNOP00000016450	594
Q7TPB1	Cct4	10116.ENSRNOP00000012847	Q6P799	Sars	10116.ENSRNOP00000038448	429
Q80U96	Xpo1	10116.ENSRNOP00000014062	D4A2Z8	Dhx36	10116.ENSRNOP00000019824	686
Q80U96	Xpo1	10116.ENSRNOP00000014062	Q8VIL3	Zwint	10116.ENSRNOP00000067414	900
Q80U96	Xpo1	10116.ENSRNOP00000014062	Q63347	Psmc2	10116.ENSRNOP00000016450	683
Q80U96	Xpo1	10116.ENSRNOP00000014062	Q64060	Ddx4	10116.ENSRNOP00000013035	612
Q80U96	Xpo1	10116.ENSRNOP00000014062	D4AE96	Ipo7	10116.ENSRNOP00000014004	626
Q8CGU9	Tph2	10116.ENSRNOP00000005157	Q9JI85	Nucb2	10116.ENSRNOP00000027753	416
Q8VIL3	Zwint	10116.ENSRNOP00000067414	Q9JI56	Snap29	10116.ENSRNOP00000002550	943
Q91V33	Khdrbs1	10116.ENSRNOP00000066894	Q9JJ54	Hnrnpd	10116.ENSRNOP00000046491	401
Q91V33	Khdrbs1	10116.ENSRNOP00000066894	Q64060	Ddx4	10116.ENSRNOP00000013035	701
Q91Y81	Sept2	10116.ENSRNOP00000024261	M0R9N8	Anlnl1	10116.ENSRNOP00000066214	502
Q91Y81	Sept2	10116.ENSRNOP00000024261	Q5EB96	Sept1	10116.ENSRNOP00000051893	709
Q9ER34	Aco2	10116.ENSRNOP00000029144	O35077	Gpd1	10116.ENSRNOP00000026200	462
Q9JI56	Snap29	10116.ENSRNOP00000002550	Q08850	Stx4	10116.ENSRNOP00000026224	927
Q9JJ54	Hnrnpd	10116.ENSRNOP00000046491	Q63347	Psmc2	10116.ENSRNOP00000016450	908
Q9JLA3	Uggt1	10116.ENSRNOP00000020558	B0BNG3	Lman2	10116.ENSRNOP00000021638	632
Q9WU49	Carhsp1	10116.ENSRNOP00000003514	D4A2Z8	Dhx36	10116.ENSRNOP00000019824	472
Q9Z1E1	Flot1	10116.ENSRNOP00000001098	D3ZN61	Lgi3	10116.ENSRNOP00000015104	529
Q08850	Stx4	10116.ENSRNOP00000026224	E9PT83	Cenpf	10116.ENSRNOP00000004525	719
Q2TL32	Ubr4	10116.ENSRNOP00000032156	D3ZLS5	Hectd1	10116.ENSRNOP00000008459	659
Q2TL32	Ubr4	10116.ENSRNOP00000032156	Q6F6B3	Tanc1	10116.ENSRNOP00000033136	402
Q5RKI8	Abcb8	10116.ENSRNOP00000012222	D3ZD23	Abce1	10116.ENSRNOP00000024753	562
Q6AYP5	Cadm1	10116.ENSRNOP00000041169	D3ZDT1	Epb41l2	10116.ENSRNOP00000058049	590
Q80VJ4	Gpcpd1	10116.ENSRNOP00000028890	O35077	Gpd1	10116.ENSRNOP00000026200	473
Q63376	Nrxn2	10116.ENSRNOP00000063600	D3ZDT1	Epb41l2	10116.ENSRNOP00000058049	629
Q5EB96	Sept1	10116.ENSRNOP00000051893	M0R9N8	Anlnl1	10116.ENSRNOP00000066214	502
B0BN47	Gstm6	10116.ENSRNOP00000025746	D3Z8I7	Gstt3	10116.ENSRNOP00000055038	680
D3ZIL9	Dis3l2	10116.ENSRNOP00000025779	E9PTY6	Fry	10116.ENSRNOP00000045830	434
D3ZIL9	Dis3l2	10116.ENSRNOP00000025779	D3ZQG0	Mrm3	10116.ENSRNOP00000053117	554
E9PT83	Cenpf	10116.ENSRNOP00000004525	M0R9N8	Anlnl1	10116.ENSRNOP00000066214	672
DEP, differentially significant expressed protein; KEGG, Kyoto Encyclopedia of Genes and Genomes; OVX, ovariectomy group; OVX+E, ovariectomy with estrogen group; PPI, protein–protein interaction; SHAM, sham operation group.

## Sheet: Table S3
Table S3: Peaks pulled down by ERα in the POA and the functional pathways enriched by these peaks. Data used for analysis in Fig.9.
Table S3.1: Peaks pulled down by ERα in the POA. Data used for analysis in Fig.9.A
chr	start	end	gene	peak_pos
1	9573793	9574209	ENSMUSG00000081441	up5k
1	10444518	10444816	ENSMUSG00000103810	up5k
1	14752493	14752778	ENSMUSG00000054493	up5k
1	18032726	18033106	ENSMUSG00000101717	up5k
1	24611663	24616100	ENSMUSG00000067736	up5k
1	37865026	37865312	ENSMUSG00000097268	up5k
1	42952226	42952729	ENSMUSG00000041907	up5k
1	45795136	45795422	ENSMUSG00000025995	up5k
1	46009236	46009574	ENSMUSG00000090682	up5k
1	57559071	57559515	ENSMUSG00000101151	up5k
1	58794704	58795147	ENSMUSG00000026029	up5k
1	59912597	59913093	ENSMUSG00000041040	up5k
1	65420850	65421593	ENSMUSG00000100504	up5k
1	78966478	78966909	ENSMUSG00000072978	up5k
1	83157051	83157563	ENSMUSG00000101173	up5k
1	85105535	85105866	ENSMUSG00000072109	up5k
1	85198317	85198763	ENSMUSG00000079457	up5k
1	85598991	85599301	ENSMUSG00000090103	up5k
1	86064349	86064753	ENSMUSG00000026229	up5k
1	87259396	87259701	ENSMUSG00000026255	up5k
1	88494684	88495087	ENSMUSG00000062310	up5k
1	93477992	93478395	ENSMUSG00000026276	up5k
1	105378079	105378550	ENSMUSG00000101214	up5k
1	121425595	121426050	ENSMUSG00000026339	up5k
1	121485694	121486102	ENSMUSG00000085857	up5k
1	123752429	123752974	ENSMUSG00000101985	up5k
1	125389631	125390267	ENSMUSG00000026341	up5k
1	127774045	127774601	ENSMUSG00000026349	up5k
1	138848137	138848548	ENSMUSG00000079283	up5k
1	139196109	139196600	ENSMUSG00000063681	up5k
1	147984844	147985183	ENSMUSG00000101973	up5k
1	151755307	151755780	ENSMUSG00000043019	up5k
1	155175282	155175578	ENSMUSG00000104181	up5k
1	156799875	156800207	ENSMUSG00000026594	up5k
1	164298920	164299449	ENSMUSG00000026575	up5k
1	165326834	165327381	ENSMUSG00000026571	up5k
1	165759294	165759780	ENSMUSG00000040713	up5k
1	165839370	165839727	ENSMUSG00000102363	up5k
1	165863461	165864172	ENSMUSG00000026565	up5k
1	170871142	170871478	ENSMUSG00000026659	up5k
1	171387035	171387392	ENSMUSG00000048865	up5k
1	176028230	176028707	ENSMUSG00000104363	up5k
1	178754635	178755018	ENSMUSG00000102922	up5k
1	179545748	179546199	ENSMUSG00000038949	up5k
1	181050157	181050490	ENSMUSG00000038768	up5k
1	186966697	186967000	ENSMUSG00000039224	up5k
1	191575617	191576027	ENSMUSG00000037461	up5k
10	3114507	3115047	ENSMUSG00000071434	up5k
10	3116175	3116940	ENSMUSG00000071434	up5k
10	5824019	5824402	ENSMUSG00000019775	up5k
10	20312055	20312382	ENSMUSG00000037608	up5k
10	22448690	22449074	ENSMUSG00000097473	up5k
10	26752891	26753176	ENSMUSG00000039031	up5k
10	30829054	30829396	ENSMUSG00000019789	up5k
10	42499192	42499576	ENSMUSG00000019804	up5k
10	42815309	42815639	ENSMUSG00000087719	up5k
10	52114650	52115000	ENSMUSG00000093563	up5k
10	53899666	53900246	ENSMUSG00000003746	up5k
10	58224023	58224356	ENSMUSG00000057216	up5k
10	58232225	58232533	ENSMUSG00000075045	up5k
10	58233364	58233928	ENSMUSG00000075045	up5k
10	58239150	58239562	ENSMUSG00000093601	up5k
10	58446728	58447127	ENSMUSG00000003226	up5k
10	60002755	60003115	ENSMUSG00000044475	up5k
10	75517057	75517433	ENSMUSG00000020180	up5k
10	77852719	77853337	ENSMUSG00000071195	up5k
10	79032893	79033182	ENSMUSG00000060205	up5k
10	80053561	80053893	ENSMUSG00000035673	up5k
10	80115457	80115743	ENSMUSG00000003068	up5k
10	80226379	80226709	ENSMUSG00000020156	up5k
10	81252331	81252947	ENSMUSG00000004933	up5k
10	81571005	81571617	ENSMUSG00000090034	up5k
10	81704766	81705098	ENSMUSG00000096795	up5k
10	84917277	84917563	ENSMUSG00000035620	up5k
10	86778970	86779691	ENSMUSG00000054027	up5k
10	88454443	88455016	ENSMUSG00000020059	up5k
10	94564043	94564453	ENSMUSG00000086269	up5k
10	95514708	95515092	ENSMUSG00000074781	up5k
10	116773393	116773846	ENSMUSG00000034057	up5k
10	127011021	127011493	ENSMUSG00000040521	up5k
10	127380068	127380812	ENSMUSG00000025404	up5k
10	128014943	128015247	ENSMUSG00000025395	up5k
11	3127257	3127657	ENSMUSG00000023764	up5k
11	3139819	3140303	ENSMUSG00000087111	up5k
11	3184574	3185026	ENSMUSG00000020457	up5k
11	3193193	3193498	ENSMUSG00000086049	up5k
11	3199070	3199598	ENSMUSG00000020454	up5k
11	3912104	3912547	ENSMUSG00000020432	up5k
11	4701958	4702528	ENSMUSG00000059534	up5k
11	6209510	6210022	ENSMUSG00000020447	up5k
11	6256742	6257261	ENSMUSG00000004393	up5k
11	6615548	6615839	ENSMUSG00000000384	up5k
11	6631744	6632036	ENSMUSG00000000381	up5k
11	6861475	6861826	ENSMUSG00000082333	up5k
11	30974401	30974730	ENSMUSG00000020309	up5k
11	40502382	40502693	ENSMUSG00000081097	up5k
11	49244169	49244583	ENSMUSG00000020346	up5k
11	49337021	49337683	ENSMUSG00000045421	up5k
11	54946992	54947366	ENSMUSG00000082180	up5k
11	58100689	58101068	ENSMUSG00000020515	up5k
11	58168779	58169203	ENSMUSG00000020514	up5k
11	58903268	58903844	ENSMUSG00000086063	up5k
11	58959450	58959780	ENSMUSG00000080152	up5k
11	59809826	59810149	ENSMUSG00000087249	up5k
11	69577198	69577574	ENSMUSG00000059552	up5k
11	69732978	69733385	ENSMUSG00000005198	up5k
11	69758363	69759020	ENSMUSG00000018776	up5k
11	69834464	69834759	ENSMUSG00000070394	up5k
11	69961589	69962046	ENSMUSG00000018569	up5k
11	72207341	72207639	ENSMUSG00000020803	up5k
11	72437468	72437848	ENSMUSG00000040463	up5k
11	73892059	73892395	ENSMUSG00000108707	up5k
11	76775145	76775439	ENSMUSG00000020841	up5k
11	78962192	78962487	ENSMUSG00000001123	up5k
11	84513248	84513592	ENSMUSG00000018698	up5k
11	85109288	85109662	ENSMUSG00000082806	up5k
11	87562100	87562387	ENSMUSG00000090107	up5k
11	88432395	88432874	ENSMUSG00000084411	up5k
11	88969941	88970346	ENSMUSG00000033983	up5k
11	90538482	90539190	ENSMUSG00000081043	up5k
11	93995353	93995882	ENSMUSG00000020859	up5k
11	96130863	96131338	ENSMUSG00000038756	up5k
11	97517999	97518406	ENSMUSG00000087042	up5k
11	97744834	97745177	ENSMUSG00000018541	up5k
11	98149061	98149410	ENSMUSG00000018160	up5k
11	100711113	100711501	ENSMUSG00000017832	up5k
11	100764431	100764811	ENSMUSG00000017747	up5k
11	101981992	101982509	ENSMUSG00000010841	up5k
11	102191223	102191609	ENSMUSG00000008855	up5k
11	103198669	103199019	ENSMUSG00000020940	up5k
11	107531894	107532405	ENSMUSG00000083996	up5k
11	115245232	115245545	ENSMUSG00000020734	up5k
11	115312205	115312583	ENSMUSG00000045288	up5k
11	115495819	115496263	ENSMUSG00000020737	up5k
11	115719356	115719679	ENSMUSG00000083394	up5k
11	116198805	116199248	ENSMUSG00000020778	up5k
11	120945879	120946174	ENSMUSG00000025161	up5k
11	120958341	120958689	ENSMUSG00000025162	up5k
11	121882646	121883003	ENSMUSG00000082947	up5k
12	15725932	15726394	ENSMUSG00000098158	up5k
12	24039837	24040123	ENSMUSG00000073158	up5k
12	32953264	32953618	ENSMUSG00000020570	up5k
12	57584029	57584460	ENSMUSG00000085851	up5k
12	69890650	69891117	ENSMUSG00000021066	up5k
12	72097243	72097530	ENSMUSG00000021086	up5k
12	72438628	72438916	ENSMUSG00000021090	up5k
12	78689081	78689417	ENSMUSG00000056987	up5k
12	83688164	83688551	ENSMUSG00000019969	up5k
12	83949686	83949984	ENSMUSG00000046791	up5k
12	84415339	84415792	ENSMUSG00000098134	up5k
12	91398615	91398992	ENSMUSG00000020963	up5k
12	98197606	98197949	ENSMUSG00000021003	up5k
12	98783042	98783419	ENSMUSG00000051166	up5k
12	106543370	106543826	ENSMUSG00000091887	up5k
12	106885552	106885876	ENSMUSG00000083861	up5k
12	111164146	111164662	ENSMUSG00000021277	up5k
12	112497247	112497593	ENSMUSG00000054013	up5k
12	112770936	112771243	ENSMUSG00000072812	up5k
12	113424349	113425264	ENSMUSG00000076618	up5k
12	113586227	113587109	ENSMUSG00000096464	up5k
12	114553774	114554195	ENSMUSG00000103667	up5k
12	115960411	115960767	ENSMUSG00000105757	up5k
13	3538034	3538474	ENSMUSG00000021218	up5k
13	3850202	3850631	ENSMUSG00000099269	up5k
13	4769088	4769447	ENSMUSG00000053499	up5k
13	18117301	18117669	ENSMUSG00000009734	up5k
13	21734769	21735350	ENSMUSG00000067455	up5k
13	21901124	21901441	ENSMUSG00000081576	up5k
13	22928280	22928595	ENSMUSG00000082340	up5k
13	23530377	23530799	ENSMUSG00000060981	up5k
13	24407031	24407353	ENSMUSG00000083165	up5k
13	27797197	27797780	ENSMUSG00000022886	up5k
13	46175165	46175503	ENSMUSG00000062282	up5k
13	54457330	54457649	ENSMUSG00000025872	up5k
13	55147942	55148451	ENSMUSG00000005320	up5k
13	55322037	55322494	ENSMUSG00000021486	up5k
13	60894582	60895123	ENSMUSG00000074874	up5k
13	63504763	63505255	ENSMUSG00000021466	up5k
13	66848114	66848507	ENSMUSG00000095206	up5k
13	69344084	69344466	ENSMUSG00000098227	up5k
13	74165424	74165858	ENSMUSG00000034152	up5k
13	85126562	85127519	ENSMUSG00000096449	up5k
13	90235440	90235731	ENSMUSG00000102756	up5k
13	91740734	91741033	ENSMUSG00000021620	up5k
13	98722863	98723224	ENSMUSG00000041685	up5k
13	119601936	119602675	ENSMUSG00000094114	up5k
13	119830733	119831104	ENSMUSG00000095514	up5k
14	4261635	4262061	ENSMUSG00000091368	up5k
14	6637129	6637633	ENSMUSG00000094590	up5k
14	9880563	9881217	ENSMUSG00000089686	up5k
14	12279024	12279349	ENSMUSG00000033111	up5k
14	18094344	18094652	ENSMUSG00000098079	up5k
14	19415729	19416302	ENSMUSG00000095280	up5k
14	19808378	19809052	ENSMUSG00000021807	up5k
14	20673935	20674274	ENSMUSG00000039367	up5k
14	24490670	24491122	ENSMUSG00000025290	up5k
14	43652610	43652964	ENSMUSG00000090821	up5k
14	49892230	49892598	ENSMUSG00000048933	up5k
14	52417447	52418012	ENSMUSG00000105132	up5k
14	55591237	55591571	ENSMUSG00000047098	up5k
14	61134365	61134816	ENSMUSG00000048279	up5k
14	65984406	65984809	ENSMUSG00000034450	up5k
14	69161994	69162529	ENSMUSG00000092499	up5k
14	70132993	70133315	ENSMUSG00000033712	up5k
14	75845020	75845421	ENSMUSG00000060126	up5k
14	76527626	76527938	ENSMUSG00000052584	up5k
14	79333526	79333929	ENSMUSG00000022020	up5k
14	105289256	105289623	ENSMUSG00000086260	up5k
14	115552782	115553175	ENSMUSG00000093589	up5k
14	118011368	118011993	ENSMUSG00000022129	up5k
14	122030575	122031018	ENSMUSG00000071229	up5k
14	122485997	122486398	ENSMUSG00000075465	up5k
15	7339249	7339542	ENSMUSG00000089966	up5k
15	12632042	12632335	ENSMUSG00000103130	up5k
15	39196742	39197269	ENSMUSG00000037386	up5k
15	58505717	58506078	ENSMUSG00000037106	up5k
15	75886354	75886724	ENSMUSG00000022574	up5k
15	79150114	79150402	ENSMUSG00000033006	up5k
15	79514328	79514691	ENSMUSG00000010830	up5k
15	80618914	80619253	ENSMUSG00000042351	up5k
15	81967191	81967676	ENSMUSG00000061848	up5k
15	82146828	82147322	ENSMUSG00000022463	up5k
15	82271510	82271833	ENSMUSG00000022456	up5k
15	82386590	82387029	ENSMUSG00000068085	up5k
15	83294381	83294891	ENSMUSG00000054277	up5k
15	96698498	96698876	ENSMUSG00000102385	up5k
15	97792174	97792664	ENSMUSG00000022475	up5k
15	98469000	98469350	ENSMUSG00000108728	up5k
15	99814998	99815429	ENSMUSG00000090500	up5k
15	100867039	100867335	ENSMUSG00000023033	up5k
15	103239556	103239843	ENSMUSG00000046434	up5k
15	103500984	103501282	ENSMUSG00000022489	up5k
16	5011587	5011951	ENSMUSG00000022536	up5k
16	10833608	10833988	ENSMUSG00000037991	up5k
16	14032995	14033310	ENSMUSG00000082277	up5k
16	20493813	20494134	ENSMUSG00000003235	up5k
16	22914739	22915026	ENSMUSG00000022871	up5k
16	23103616	23103944	ENSMUSG00000022884	up5k
16	36206230	36206634	ENSMUSG00000078097	up5k
16	38088863	38089210	ENSMUSG00000022812	up5k
16	38772243	38772733	ENSMUSG00000049436	up5k
16	44173046	44173369	ENSMUSG00000068284	up5k
16	52244352	52244650	ENSMUSG00000022636	up5k
16	62729493	62729800	ENSMUSG00000050312	up5k
16	87371907	87372228	ENSMUSG00000052299	up5k
16	94616516	94617091	ENSMUSG00000081692	up5k
17	5491794	5492175	ENSMUSG00000034265	up5k
17	12915296	12915623	ENSMUSG00000068039	up5k
17	14705123	14705478	ENSMUSG00000079311	up5k
17	25115627	25116012	ENSMUSG00000044172	up5k
17	25241244	25241536	ENSMUSG00000047507	up5k
17	25832586	25833140	ENSMUSG00000025735	up5k
17	25954797	25955330	ENSMUSG00000037326	up5k
17	29355873	29356173	ENSMUSG00000024013	up5k
17	29356728	29357015	ENSMUSG00000024013	up5k
17	31564436	31564789	ENSMUSG00000006705	up5k
17	33089280	33089748	ENSMUSG00000067424	up5k
17	34193073	34193388	ENSMUSG00000024338	up5k
17	34590402	34590791	ENSMUSG00000034673	up5k
17	37260365	37260784	ENSMUSG00000063660	up5k
17	47814972	47815372	ENSMUSG00000032717	up5k
17	48229503	48229818	ENSMUSG00000042265	up5k
17	55590150	55590460	ENSMUSG00000091504	up5k
17	56584606	56584907	ENSMUSG00000071054	up5k
17	67697067	67697421	ENSMUSG00000032796	up5k
17	71456709	71457006	ENSMUSG00000091831	up5k
17	77670406	77670950	ENSMUSG00000091058	up5k
17	80203755	80204200	ENSMUSG00000046196	up5k
18	4161870	4162213	ENSMUSG00000024233	up5k
18	15388035	15388571	ENSMUSG00000024411	up5k
18	35113500	35114033	ENSMUSG00000037815	up5k
18	36501954	36502313	ENSMUSG00000024486	up5k
18	36559949	36560343	ENSMUSG00000024483	up5k
18	38836016	38836334	ENSMUSG00000036585	up5k
18	55837308	55837704	ENSMUSG00000098007	up5k
18	60291410	60291824	ENSMUSG00000090942	up5k
18	61712341	61712777	ENSMUSG00000024580	up5k
18	77631925	77632299	ENSMUSG00000047466	up5k
19	4756034	4756510	ENSMUSG00000033760	up5k
19	4957017	4957400	ENSMUSG00000024902	up5k
19	5366449	5367018	ENSMUSG00000024841	up5k
19	5646559	5646927	ENSMUSG00000056917	up5k
19	7222080	7222483	ENSMUSG00000024764	up5k
19	9996306	9996671	ENSMUSG00000024663	up5k
19	12104181	12104468	ENSMUSG00000067524	up5k
19	13432126	13432632	ENSMUSG00000109230	up5k
19	13527488	13527952	ENSMUSG00000095484	up5k
19	26604598	26604919	ENSMUSG00000024921	up5k
19	37684969	37685275	ENSMUSG00000062432	up5k
19	45736108	45736643	ENSMUSG00000025219	up5k
19	46147979	46148288	ENSMUSG00000025224	up5k
19	61223832	61224575	ENSMUSG00000059326	up5k
2	3283726	3284105	ENSMUSG00000026643	up5k
2	4621682	4621971	ENSMUSG00000039449	up5k
2	11639599	11640003	ENSMUSG00000026770	up5k
2	17555007	17555387	ENSMUSG00000085100	up5k
2	22587290	22588039	ENSMUSG00000083863	up5k
2	22589694	22590012	ENSMUSG00000082884	up5k
2	22895000	22895476	ENSMUSG00000026784	up5k
2	24367542	24368185	ENSMUSG00000026979	up5k
2	25196894	25197221	ENSMUSG00000013465	up5k
2	25290829	25291200	ENSMUSG00000026959	up5k
2	25578934	25579242	ENSMUSG00000015087	up5k
2	28564020	28564306	ENSMUSG00000026816	up5k
2	32535166	32535506	ENSMUSG00000039157	up5k
2	50066139	50066466	ENSMUSG00000050447	up5k
2	51947105	51947476	ENSMUSG00000026946	up5k
2	53190959	53191287	ENSMUSG00000026960	up5k
2	60270657	60270966	ENSMUSG00000080198	up5k
2	74578865	74579282	ENSMUSG00000087205	up5k
2	75671450	75671835	ENSMUSG00000015839	up5k
2	83389738	83390089	ENSMUSG00000083291	up5k
2	85478434	85478754	ENSMUSG00000075217	up5k
2	88098394	88098888	ENSMUSG00000046590	up5k
2	88122693	88123022	ENSMUSG00000101078	up5k
2	88520937	88521543	ENSMUSG00000057735	up5k
2	89123494	89123950	ENSMUSG00000075101	up5k
2	89323616	89323948	ENSMUSG00000075092	up5k
2	91117842	91118345	ENSMUSG00000002100	up5k
2	91183070	91183384	ENSMUSG00000002108	up5k
2	92400261	92400558	ENSMUSG00000068742	up5k
2	93199019	93199472	ENSMUSG00000027217	up5k
2	98666285	98667323	ENSMUSG00000075014	up5k
2	103449471	103449876	ENSMUSG00000027187	up5k
2	110719944	110720288	ENSMUSG00000050808	up5k
2	111403974	111404309	ENSMUSG00000109521	up5k
2	122635156	122635502	ENSMUSG00000033213	up5k
2	125978630	125979108	ENSMUSG00000027209	up5k
2	127338440	127338740	ENSMUSG00000050468	up5k
2	129295987	129296363	ENSMUSG00000027399	up5k
2	130449729	130450519	ENSMUSG00000027303	up5k
2	131905435	131905799	ENSMUSG00000079037	up5k
2	135167487	135168112	ENSMUSG00000085247	up5k
2	145163474	145163947	ENSMUSG00000063873	up5k
2	151698640	151698962	ENSMUSG00000081777	up5k
2	154190575	154190935	ENSMUSG00000027485	up5k
2	156053510	156053878	ENSMUSG00000081002	up5k
2	156144122	156144446	ENSMUSG00000027620	up5k
2	161251298	161251668	ENSMUSG00000081099	up5k
2	165877947	165878285	ENSMUSG00000086820	up5k
2	167004049	167004366	ENSMUSG00000082665	up5k
2	167977702	167978296	ENSMUSG00000074577	up5k
2	173107815	173108462	ENSMUSG00000087382	up5k
2	173793207	173793522	ENSMUSG00000085938	up5k
2	174484628	174484988	ENSMUSG00000080158	up5k
2	179441524	179441812	ENSMUSG00000000305	up5k
3	8742454	8742749	ENSMUSG00000103256	up5k
3	14380612	14380938	ENSMUSG00000103626	up5k
3	14641019	14641540	ENSMUSG00000027555	up5k
3	17921978	17922303	ENSMUSG00000105262	up5k
3	20119622	20119987	ENSMUSG00000019528	up5k
3	27860974	27861314	ENSMUSG00000043164	up5k
3	31094944	31095359	ENSMUSG00000027660	up5k
3	33031827	33032312	ENSMUSG00000102581	up5k
3	33069541	33069930	ENSMUSG00000102498	up5k
3	34662200	34662602	ENSMUSG00000105284	up5k
3	35535001	35535897	ENSMUSG00000106496	up5k
3	48024887	48025322	ENSMUSG00000103257	up5k
3	51554527	51555125	ENSMUSG00000102466	up5k
3	51577709	51578069	ENSMUSG00000104075	up5k
3	53451521	53451839	ENSMUSG00000085174	up5k
3	58517399	58517684	ENSMUSG00000027808	up5k
3	64592488	64592775	ENSMUSG00000093484	up5k
3	69316601	69316921	ENSMUSG00000027784	up5k
3	69429376	69429847	ENSMUSG00000090743	up5k
3	75617880	75618304	ENSMUSG00000102625	up5k
3	78084153	78084532	ENSMUSG00000102637	up5k
3	83895850	83896298	ENSMUSG00000033767	up5k
3	85190488	85191081	ENSMUSG00000102703	up5k
3	85970380	85970726	ENSMUSG00000028082	up5k
3	88295168	88295519	ENSMUSG00000001416	up5k
3	88553143	88553680	ENSMUSG00000008604	up5k
3	88716879	88717207	ENSMUSG00000091881	up5k
3	88950247	88950689	ENSMUSG00000028053	up5k
3	91067738	91068124	ENSMUSG00000086377	up5k
3	92364300	92364823	ENSMUSG00000050635	up5k
3	93230375	93230674	ENSMUSG00000102609	up5k
3	94572018	94572653	ENSMUSG00000105412	up5k
3	95295869	95296168	ENSMUSG00000015702	up5k
3	96238646	96239159	ENSMUSG00000093577	up5k
3	96262920	96263674	ENSMUSG00000103940	up5k
3	101257310	101257998	ENSMUSG00000081569	up5k
3	103055427	103055766	ENSMUSG00000027852	up5k
3	103828618	103828929	ENSMUSG00000044165	up5k
3	104138619	104139227	ENSMUSG00000104583	up5k
3	108210104	108210555	ENSMUSG00000027887	up5k
3	108881038	108881325	ENSMUSG00000105175	up5k
3	110273272	110273591	ENSMUSG00000104944	up5k
3	113854682	113855040	ENSMUSG00000106084	up5k
3	116267249	116267835	ENSMUSG00000033502	up5k
3	116345781	116346128	ENSMUSG00000106005	up5k
3	123186956	123187246	ENSMUSG00000106220	up5k
3	123508505	123508888	ENSMUSG00000104670	up5k
3	126641962	126642392	ENSMUSG00000105586	up5k
3	129459133	129459722	ENSMUSG00000106258	up5k
3	129802638	129803064	ENSMUSG00000028012	up5k
3	136753780	136754069	ENSMUSG00000105545	up5k
3	145118501	145118852	ENSMUSG00000028256	up5k
3	152872398	152872741	ENSMUSG00000090040	up5k
4	9959131	9959966	ENSMUSG00000082501	up5k
4	32892599	32892911	ENSMUSG00000083565	up5k
4	33028727	33029058	ENSMUSG00000028277	up5k
4	33052861	33053377	ENSMUSG00000082851	up5k
4	33240133	33240817	ENSMUSG00000040128	up5k
4	41189521	41189908	ENSMUSG00000028433	up5k
4	43661991	43662518	ENSMUSG00000043770	up5k
4	46322922	46323233	ENSMUSG00000080816	up5k
4	46342784	46343211	ENSMUSG00000070990	up5k
4	61603443	61603741	ENSMUSG00000082065	up5k
4	62627356	62627666	ENSMUSG00000085177	up5k
4	80002330	80003000	ENSMUSG00000082179	up5k
4	81455849	81456134	ENSMUSG00000081391	up5k
4	94562139	94562630	ENSMUSG00000028577	up5k
4	107253267	107253976	ENSMUSG00000063172	up5k
4	109624720	109625068	ENSMUSG00000082771	up5k
4	111287967	111288265	ENSMUSG00000081068	up5k
4	115088009	115088427	ENSMUSG00000028716	up5k
4	115966055	115966540	ENSMUSG00000034171	up5k
4	116807288	116807714	ENSMUSG00000028687	up5k
4	117546662	117546964	ENSMUSG00000033423	up5k
4	118404167	118404611	ENSMUSG00000006392	up5k
4	119125389	119125676	ENSMUSG00000086683	up5k
4	125013049	125013346	ENSMUSG00000028869	up5k
4	126150144	126150727	ENSMUSG00000073758	up5k
4	129189180	129189581	ENSMUSG00000028811	up5k
4	129335476	129335997	ENSMUSG00000057572	up5k
4	130021435	130021825	ENSMUSG00000085517	up5k
4	133866691	133866988	ENSMUSG00000085009	up5k
4	140986446	140986826	ENSMUSG00000036622	up5k
4	141009166	141009677	ENSMUSG00000060572	up5k
4	142176596	142177128	ENSMUSG00000087525	up5k
4	143105597	143106002	ENSMUSG00000057637	up5k
4	143264606	143265258	ENSMUSG00000028583	up5k
4	146480638	146480960	ENSMUSG00000081998	up5k
4	147102209	147102570	ENSMUSG00000081405	up5k
4	147672511	147672837	ENSMUSG00000062518	up5k
4	152115766	152116500	ENSMUSG00000024793	up5k
4	154017596	154017887	ENSMUSG00000078350	up5k
4	155699181	155699915	ENSMUSG00000029038	up5k
4	155778597	155779042	ENSMUSG00000073680	up5k
5	3750168	3750489	ENSMUSG00000105950	up5k
5	6357473	6357828	ENSMUSG00000106308	up5k
5	8054021	8054368	ENSMUSG00000082867	up5k
5	9265872	9266301	ENSMUSG00000056004	up5k
5	15463700	15463990	ENSMUSG00000106004	up5k
5	18811317	18811747	ENSMUSG00000105930	up5k
5	21421280	21421620	ENSMUSG00000047221	up5k
5	23199272	23200117	ENSMUSG00000104866	up5k
5	24231421	24231790	ENSMUSG00000105141	up5k
5	27193106	27193544	ENSMUSG00000105946	up5k
5	27841785	27842107	ENSMUSG00000039106	up5k
5	30462529	30462834	ENSMUSG00000029182	up5k
5	32476002	32476318	ENSMUSG00000080753	up5k
5	35915234	35915540	ENSMUSG00000082692	up5k
5	36016521	36016876	ENSMUSG00000029093	up5k
5	38503288	38503585	ENSMUSG00000089646	up5k
5	43782561	43782852	ENSMUSG00000106609	up5k
5	45450276	45450588	ENSMUSG00000049530	up5k
5	64247723	64248351	ENSMUSG00000081143	up5k
5	84618386	84619117	ENSMUSG00000105658	up5k
5	86003885	86004529	ENSMUSG00000106225	up5k
5	87802655	87803186	ENSMUSG00000061388	up5k
5	89496870	89497167	ENSMUSG00000106534	up5k
5	100551843	100552228	ENSMUSG00000029322	up5k
5	103874459	103875053	ENSMUSG00000105019	up5k
5	105857983	105858519	ENSMUSG00000094708	up5k
5	115899871	115900225	ENSMUSG00000107263	up5k
5	121811708	121812147	ENSMUSG00000042594	up5k
5	122869276	122869634	ENSMUSG00000029475	up5k
5	123749201	123749493	ENSMUSG00000029414	up5k
5	123973228	123973724	ENSMUSG00000000915	up5k
5	125014959	125015352	ENSMUSG00000029478	up5k
5	131611152	131611464	ENSMUSG00000104987	up5k
5	136078457	136078936	ENSMUSG00000004952	up5k
5	139538494	139538789	ENSMUSG00000029546	up5k
5	145916012	145916321	ENSMUSG00000105405	up5k
5	146510873	146511162	ENSMUSG00000041505	up5k
5	149420540	149421002	ENSMUSG00000106750	up5k
6	5218063	5218389	ENSMUSG00000029759	up5k
6	12913042	12913378	ENSMUSG00000108050	up5k
6	17710310	17710596	ENSMUSG00000086409	up5k
6	17743266	17743842	ENSMUSG00000106801	up5k
6	21949414	21949948	ENSMUSG00000029670	up5k
6	29693258	29693740	ENSMUSG00000001763	up5k
6	29747886	29749013	ENSMUSG00000081564	up5k
6	42831186	42831596	ENSMUSG00000049168	up5k
6	43466069	43466679	ENSMUSG00000107709	up5k
6	48537113	48537515	ENSMUSG00000039347	up5k
6	48840677	48841231	ENSMUSG00000023367	up5k
6	49170235	49170556	ENSMUSG00000107727	up5k
6	51430087	51430404	ENSMUSG00000029832	up5k
6	53665176	53665582	ENSMUSG00000108004	up5k
6	54691867	54692175	ENSMUSG00000108283	up5k
6	55451900	55452329	ENSMUSG00000029778	up5k
6	65757694	65757993	ENSMUSG00000082115	up5k
6	67835060	67835345	ENSMUSG00000093906	up5k
6	68300007	68300512	ENSMUSG00000105606	up5k
6	69698400	69698916	ENSMUSG00000076562	up5k
6	70429725	70430185	ENSMUSG00000096844	up5k
6	70569107	70569564	ENSMUSG00000076596	up5k
6	72071224	72071676	ENSMUSG00000108344	up5k
6	78421452	78421875	ENSMUSG00000059654	up5k
6	82397764	82398062	ENSMUSG00000030043	up5k
6	83509584	83509887	ENSMUSG00000059430	up5k
6	85127246	85127546	ENSMUSG00000033735	up5k
6	87457170	87457856	ENSMUSG00000030047	up5k
6	88461574	88461961	ENSMUSG00000030079	up5k
6	89696321	89696779	ENSMUSG00000100128	up5k
6	90034200	90034487	ENSMUSG00000057592	up5k
6	97181408	97181863	ENSMUSG00000030061	up5k
6	110733322	110733635	ENSMUSG00000092603	up5k
6	120572621	120573185	ENSMUSG00000107901	up5k
6	120789638	120790043	ENSMUSG00000019210	up5k
6	124829108	124829632	ENSMUSG00000023505	up5k
6	125009250	125009706	ENSMUSG00000108034	up5k
6	125116908	125117198	ENSMUSG00000088208	up5k
6	125737360	125737693	ENSMUSG00000089834	up5k
6	128429018	128429313	ENSMUSG00000030357	up5k
6	132744513	132744882	ENSMUSG00000107669	up5k
6	132859735	132860171	ENSMUSG00000107980	up5k
6	140056454	140057031	ENSMUSG00000107936	up5k
6	140618370	140618681	ENSMUSG00000107750	up5k
6	145302881	145303202	ENSMUSG00000108234	up5k
6	145746232	145746602	ENSMUSG00000030259	up5k
6	148047000	148047344	ENSMUSG00000030303	up5k
7	3178105	3178536	ENSMUSG00000107470	up5k
7	7277383	7278350	ENSMUSG00000000605	up5k
7	16118028	16118373	ENSMUSG00000006021	up5k
7	16174365	16174711	ENSMUSG00000041420	up5k
7	17058231	17058522	ENSMUSG00000108807	up5k
7	18243747	18244065	ENSMUSG00000054005	up5k
7	19382015	19382333	ENSMUSG00000097231	up5k
7	19893268	19893662	ENSMUSG00000108942	up5k
7	19945565	19945960	ENSMUSG00000109281	up5k
7	22408361	22408647	ENSMUSG00000095543	up5k
7	22804012	22804424	ENSMUSG00000100654	up5k
7	23628281	23628566	ENSMUSG00000062483	up5k
7	24863250	24863950	ENSMUSG00000062732	up5k
7	25267642	25268157	ENSMUSG00000005442	up5k
7	25421062	25421493	ENSMUSG00000108503	up5k
7	26243394	26243985	ENSMUSG00000092464	up5k
7	27178598	27178921	ENSMUSG00000089661	up5k
7	27591538	27592192	ENSMUSG00000004056	up5k
7	28808889	28809249	ENSMUSG00000109420	up5k
7	29795329	29795900	ENSMUSG00000109565	up5k
7	30510172	30510520	ENSMUSG00000062132	up5k
7	32493208	32493650	ENSMUSG00000100751	up5k
7	42047946	42048378	ENSMUSG00000083623	up5k
7	43407017	43407305	ENSMUSG00000030468	up5k
7	43441318	43441711	ENSMUSG00000004610	up5k
7	44304808	44305379	ENSMUSG00000038738	up5k
7	44496883	44497192	ENSMUSG00000038670	up5k
7	44531088	44531402	ENSMUSG00000038644	up5k
7	44789277	44789761	ENSMUSG00000109227	up5k
7	44954438	44954889	ENSMUSG00000007783	up5k
7	44982837	44983244	ENSMUSG00000087138	up5k
7	45053069	45053371	ENSMUSG00000007837	up5k
7	46981811	46982111	ENSMUSG00000056509	up5k
7	48788813	48789236	ENSMUSG00000030471	up5k
7	49972941	49973296	ENSMUSG00000055409	up5k
7	57386858	57387362	ENSMUSG00000055048	up5k
7	57403617	57403947	ENSMUSG00000055078	up5k
7	76607179	76607824	ENSMUSG00000108514	up5k
7	79829249	79829841	ENSMUSG00000108476	up5k
7	80033890	80034373	ENSMUSG00000108365	up5k
7	80062673	80063084	ENSMUSG00000108714	up5k
7	80340078	80340488	ENSMUSG00000030532	up5k
7	85584275	85584729	ENSMUSG00000092533	up5k
7	90441377	90442029	ENSMUSG00000051451	up5k
7	92090359	92090868	ENSMUSG00000109382	up5k
7	97446882	97447179	ENSMUSG00000051727	up5k
7	100004853	100005177	ENSMUSG00000030732	up5k
7	100575140	100575451	ENSMUSG00000081359	up5k
7	101663558	101663918	ENSMUSG00000001829	up5k
7	103233155	103233794	ENSMUSG00000083383	up5k
7	103836661	103837211	ENSMUSG00000078621	up5k
7	104954637	104955029	ENSMUSG00000044705	up5k
7	107101092	107101574	ENSMUSG00000062987	up5k
7	107947492	107947834	ENSMUSG00000108892	up5k
7	109445239	109445703	ENSMUSG00000031026	up5k
7	109700753	109701126	ENSMUSG00000031023	up5k
7	109751546	109751864	ENSMUSG00000109147	up5k
7	113525146	113525505	ENSMUSG00000084984	up5k
7	121637336	121637956	ENSMUSG00000063317	up5k
7	126830118	126830518	ENSMUSG00000045989	up5k
7	127027146	127027618	ENSMUSG00000030677	up5k
7	127478063	127478732	ENSMUSG00000042423	up5k
7	132605840	132606238	ENSMUSG00000030946	up5k
7	136893252	136893574	ENSMUSG00000054612	up5k
7	138909527	138909968	ENSMUSG00000098199	up5k
7	139894257	139894760	ENSMUSG00000066129	up5k
7	141327654	141328046	ENSMUSG00000025505	up5k
7	142323630	142323926	ENSMUSG00000045777	up5k
7	142368786	142369215	ENSMUSG00000007891	up5k
8	3465770	3466147	ENSMUSG00000040340	up5k
8	3492487	3492798	ENSMUSG00000047264	up5k
8	3672085	3672402	ENSMUSG00000108888	up5k
8	9704668	9705020	ENSMUSG00000108918	up5k
8	13287635	13287963	ENSMUSG00000038497	up5k
8	13338394	13338717	ENSMUSG00000038482	up5k
8	13785569	13785952	ENSMUSG00000038398	up5k
8	15009415	15009704	ENSMUSG00000055675	up5k
8	20259156	20259461	ENSMUSG00000071796	up5k
8	21215798	21216367	ENSMUSG00000094321	up5k
8	21811903	21812469	ENSMUSG00000082698	up5k
8	21936434	21936728	ENSMUSG00000058052	up5k
8	22227031	22227653	ENSMUSG00000031480	up5k
8	25149213	25149650	ENSMUSG00000065954	up5k
8	27122182	27122668	ENSMUSG00000031487	up5k
8	31111731	31112253	ENSMUSG00000039328	up5k
8	46469635	46470195	ENSMUSG00000018796	up5k
8	62054773	62055120	ENSMUSG00000031635	up5k
8	68363094	68363460	ENSMUSG00000085197	up5k
8	72642824	72643218	ENSMUSG00000048148	up5k
8	75033627	75033965	ENSMUSG00000042870	up5k
8	95834612	95835096	ENSMUSG00000036534	up5k
8	104442766	104443073	ENSMUSG00000052616	up5k
8	105271943	105272588	ENSMUSG00000014776	up5k
8	105565802	105566194	ENSMUSG00000104168	up5k
8	107026877	107027252	ENSMUSG00000085464	up5k
8	111964462	111964780	ENSMUSG00000031949	up5k
8	113635059	113635544	ENSMUSG00000078908	up5k
8	119594442	119594846	ENSMUSG00000031832	up5k
8	123205279	123205587	ENSMUSG00000069862	up5k
9	3000118	3002342	ENSMUSG00000091028	up5k
9	3003282	3003745	ENSMUSG00000096385	up5k
9	3009315	3009861	ENSMUSG00000096519	up5k
9	3012241	3013344	ENSMUSG00000096519	up5k
9	3013996	3014378	ENSMUSG00000074564	up5k
9	3016943	3017229	ENSMUSG00000095547	up5k
9	3017869	3018699	ENSMUSG00000095186	up5k
9	3020206	3021141	ENSMUSG00000095186	up5k
9	3023420	3024670	ENSMUSG00000095186	up5k
9	3031663	3032952	ENSMUSG00000096736	up5k
9	3034355	3035288	ENSMUSG00000096736	up5k
9	4382244	4382560	ENSMUSG00000041124	up5k
9	15255700	15255992	ENSMUSG00000031935	up5k
9	20651165	20651450	ENSMUSG00000032171	up5k
9	20865047	20865370	ENSMUSG00000038884	up5k
9	21137978	21138492	ENSMUSG00000019471	up5k
9	21291173	21291610	ENSMUSG00000003309	up5k
9	21796301	21796664	ENSMUSG00000032198	up5k
9	22225207	22225692	ENSMUSG00000057982	up5k
9	35504342	35504731	ENSMUSG00000098590	up5k
9	36726294	36726768	ENSMUSG00000032116	up5k
9	39909585	39910455	ENSMUSG00000095390	up5k
9	39945180	39945718	ENSMUSG00000043331	up5k
9	40290282	40290930	ENSMUSG00000040111	up5k
9	43216113	43216401	ENSMUSG00000032014	up5k
9	44133038	44133612	ENSMUSG00000032135	up5k
9	45256314	45256768	ENSMUSG00000093722	up5k
9	45961522	45961869	ENSMUSG00000003131	up5k
9	53910801	53911186	ENSMUSG00000041986	up5k
9	56261401	56261734	ENSMUSG00000102617	up5k
9	70087769	70088171	ENSMUSG00000032224	up5k
9	72616985	72617456	ENSMUSG00000098573	up5k
9	75563276	75563664	ENSMUSG00000032186	up5k
9	87733946	87734242	ENSMUSG00000102684	up5k
9	96534318	96534736	ENSMUSG00000101615	up5k
9	98870810	98871288	ENSMUSG00000100839	up5k
9	101181705	101182166	ENSMUSG00000102452	up5k
9	103300030	103300475	ENSMUSG00000032555	up5k
9	105123963	105124283	ENSMUSG00000032565	up5k
9	105987642	105987939	ENSMUSG00000032572	up5k
9	106428937	106429540	ENSMUSG00000048758	up5k
9	107563300	107563591	ENSMUSG00000010047	up5k
9	107814388	107814749	ENSMUSG00000102670	up5k
9	110241439	110241729	ENSMUSG00000032482	up5k
9	114776829	114777435	ENSMUSG00000052724	up5k
9	118835605	118836108	ENSMUSG00000066270	up5k
9	120574486	120574852	ENSMUSG00000052658	up5k
9	121719114	121719457	ENSMUSG00000032525	up5k
X	7919772	7920179	ENSMUSG00000039278	up5k
X	8101899	8102201	ENSMUSG00000081042	up5k
X	8652320	8652627	ENSMUSG00000082496	up5k
X	18937943	18938382	ENSMUSG00000081654	up5k
X	36396992	36397466	ENSMUSG00000079642	up5k
X	37680170	37680495	ENSMUSG00000081195	up5k
X	48694663	48694982	ENSMUSG00000031107	up5k
X	52895229	52895546	ENSMUSG00000081684	up5k
X	67656236	67656802	ENSMUSG00000083010	up5k
X	73774380	73774768	ENSMUSG00000002007	up5k
X	74270413	74270787	ENSMUSG00000008682	up5k
X	75986417	75986737	ENSMUSG00000082755	up5k
X	82178068	82178420	ENSMUSG00000089040	up5k
X	86041696	86042053	ENSMUSG00000035454	up5k
X	95626285	95626582	ENSMUSG00000083556	up5k
X	100326842	100327150	ENSMUSG00000083936	up5k
X	101250325	101250628	ENSMUSG00000042903	up5k
X	102103587	102103910	ENSMUSG00000087208	up5k
X	102903655	102903971	ENSMUSG00000079476	up5k
X	105844137	105844580	ENSMUSG00000079965	up5k
X	122097896	122098364	ENSMUSG00000082840	up5k
X	135989875	135990203	ENSMUSG00000048040	up5k
X	141353992	141354539	ENSMUSG00000083710	up5k
X	158301330	158301671	ENSMUSG00000084270	up5k
X	161116008	161116385	ENSMUSG00000000037	up5k
X	162411181	162411635	ENSMUSG00000040855	up5k
X	166201859	166202224	ENSMUSG00000084080	up5k
X	167444466	167444853	ENSMUSG00000081216	up5k
X	170005580	170006153	ENSMUSG00000095562	up5k
1	5072625	5072914	ENSMUSG00000002459	down5k
1	12657497	12657863	ENSMUSG00000098163	down5k
1	19104972	19105469	ENSMUSG00000089787	down5k
1	23256269	23256662	ENSMUSG00000102766	down5k
1	30949680	30950141	ENSMUSG00000026064	down5k
1	31564628	31565093	ENSMUSG00000101093	down5k
1	37331533	37332007	ENSMUSG00000102879	down5k
1	52821861	52822147	ENSMUSG00000026102	down5k
1	58638644	58639006	ENSMUSG00000099490	down5k
1	58789069	58789554	ENSMUSG00000100236	down5k
1	65439365	65439819	ENSMUSG00000100340	down5k
1	72876969	72877443	ENSMUSG00000026185	down5k
1	74506271	74506690	ENSMUSG00000103227	down5k
1	74956445	74956809	ENSMUSG00000006538	down5k
1	85160793	85161154	ENSMUSG00000089763	down5k
1	85216231	85216531	ENSMUSG00000079457	down5k
1	85256346	85256632	ENSMUSG00000090252	down5k
1	85653153	85653518	ENSMUSG00000090246	down5k
1	86162832	86163178	ENSMUSG00000094638	down5k
1	86895913	86896293	ENSMUSG00000102649	down5k
1	93804012	93804348	ENSMUSG00000026281	down5k
1	106714482	106714818	ENSMUSG00000057329	down5k
1	107537191	107537680	ENSMUSG00000062345	down5k
1	113566820	113567114	ENSMUSG00000102105	down5k
1	119794513	119794810	ENSMUSG00000100436	down5k
1	127809014	127809521	ENSMUSG00000026349	down5k
1	128498180	128498750	ENSMUSG00000100152	down5k
1	130220434	130220730	ENSMUSG00000042581	down5k
1	132072165	132072574	ENSMUSG00000059149	down5k
1	133925101	133925556	ENSMUSG00000041577	down5k
1	136120741	136121156	ENSMUSG00000026407	down5k
1	150392981	150393586	ENSMUSG00000006010	down5k
1	151112927	151113338	ENSMUSG00000100595	down5k
1	161034883	161035430	ENSMUSG00000043467	down5k
1	161975253	161975604	ENSMUSG00000026698	down5k
1	165236705	165237001	ENSMUSG00000040843	down5k
1	165330922	165331327	ENSMUSG00000040836	down5k
1	171251220	171251531	ENSMUSG00000013593	down5k
1	175496213	175496555	ENSMUSG00000026527	down5k
1	183299135	183299593	ENSMUSG00000046836	down5k
1	183922687	183922990	ENSMUSG00000104007	down5k
1	191079446	191079782	ENSMUSG00000103576	down5k
1	193227819	193228117	ENSMUSG00000089683	down5k
10	8888557	8889006	ENSMUSG00000015305	down5k
10	10347966	10348576	ENSMUSG00000083257	down5k
10	24837402	24837693	ENSMUSG00000019989	down5k
10	41757476	41757850	ENSMUSG00000102114	down5k
10	52198542	52198905	ENSMUSG00000019893	down5k
10	53477077	53477441	ENSMUSG00000056219	down5k
10	60307051	60307343	ENSMUSG00000004207	down5k
10	76962057	76962356	ENSMUSG00000001120	down5k
10	77261368	77261704	ENSMUSG00000078444	down5k
10	89824246	89824729	ENSMUSG00000019951	down5k
10	93898490	93898904	ENSMUSG00000036112	down5k
10	105521342	105521671	ENSMUSG00000089904	down5k
10	107437874	107438240	ENSMUSG00000102934	down5k
10	116278734	116279135	ENSMUSG00000020151	down5k
10	117295782	117296242	ENSMUSG00000069515	down5k
10	120805104	120805443	ENSMUSG00000086444	down5k
10	127001973	127002574	ENSMUSG00000078429	down5k
10	127315993	127316290	ENSMUSG00000040354	down5k
10	128211787	128212293	ENSMUSG00000044005	down5k
10	128645984	128646269	ENSMUSG00000002578	down5k
10	129271901	129272254	ENSMUSG00000062914	down5k
10	130594412	130595069	ENSMUSG00000096755	down5k
11	3196654	3197003	ENSMUSG00000023764	down5k
11	3153013	3153541	ENSMUSG00000081208	down5k
11	4243243	4243541	ENSMUSG00000058755	down5k
11	4441645	4441974	ENSMUSG00000020419	down5k
11	6662304	6662676	ENSMUSG00000086373	down5k
11	14723666	14724248	ENSMUSG00000083427	down5k
11	17268914	17269236	ENSMUSG00000000581	down5k
11	17962139	17962538	ENSMUSG00000086468	down5k
11	18331676	18332067	ENSMUSG00000081302	down5k
11	23497576	23498098	ENSMUSG00000020288	down5k
11	30534119	30534725	ENSMUSG00000081712	down5k
11	30986115	30986457	ENSMUSG00000020309	down5k
11	31371830	31372125	ENSMUSG00000020303	down5k
11	32885772	32886149	ENSMUSG00000083303	down5k
11	50971080	50971450	ENSMUSG00000050343	down5k
11	58297626	58297962	ENSMUSG00000069873	down5k
11	60682754	60683078	ENSMUSG00000095136	down5k
11	62611676	62611962	ENSMUSG00000085762	down5k
11	69036340	69036784	ENSMUSG00000020898	down5k
11	69402844	69403136	ENSMUSG00000045377	down5k
11	70519779	70520078	ENSMUSG00000081690	down5k
11	74735142	74735584	ENSMUSG00000081252	down5k
11	75940067	75940354	ENSMUSG00000020847	down5k
11	83783865	83784218	ENSMUSG00000000976	down5k
11	83805292	83805783	ENSMUSG00000081342	down5k
11	94570012	94570309	ENSMUSG00000039084	down5k
11	94747643	94747940	ENSMUSG00000020870	down5k
11	95714012	95714466	ENSMUSG00000086191	down5k
11	96049506	96049856	ENSMUSG00000006058	down5k
11	96075642	96076005	ENSMUSG00000006057	down5k
11	98457492	98457793	ENSMUSG00000019312	down5k
11	99247474	99247898	ENSMUSG00000035849	down5k
11	104469121	104469441	ENSMUSG00000018412	down5k
11	106357592	106357974	ENSMUSG00000001027	down5k
11	109011646	109012124	ENSMUSG00000081392	down5k
11	116091327	116091629	ENSMUSG00000034341	down5k
11	117874003	117874473	ENSMUSG00000017713	down5k
11	118419094	118419406	ENSMUSG00000025575	down5k
11	120732755	120733070	ENSMUSG00000025150	down5k
11	120991042	120991348	ENSMUSG00000025162	down5k
11	121522106	121522472	ENSMUSG00000039238	down5k
12	4110880	4111236	ENSMUSG00000020657	down5k
12	4240448	4240751	ENSMUSG00000096199	down5k
12	5044174	5044658	ENSMUSG00000052812	down5k
12	13249405	13249822	ENSMUSG00000037149	down5k
12	30133960	30134314	ENSMUSG00000020673	down5k
12	32061508	32061847	ENSMUSG00000002997	down5k
12	65078429	65078960	ENSMUSG00000020949	down5k
12	69159295	69159693	ENSMUSG00000034892	down5k
12	76179513	76179891	ENSMUSG00000021055	down5k
12	76922327	76922635	ENSMUSG00000033373	down5k
12	81536159	81536594	ENSMUSG00000021139	down5k
12	98279388	98279809	ENSMUSG00000021886	down5k
12	104367094	104367448	ENSMUSG00000091157	down5k
12	113949172	113949812	ENSMUSG00000076655	down5k
12	114368721	114369289	ENSMUSG00000076676	down5k
12	114991482	114991792	ENSMUSG00000076709	down5k
12	115159555	115160072	ENSMUSG00000093894	down5k
12	115509395	115509720	ENSMUSG00000094088	down5k
13	4460127	4460610	ENSMUSG00000021210	down5k
13	8043033	8043486	ENSMUSG00000091053	down5k
13	21373475	21373786	ENSMUSG00000036721	down5k
13	21404040	21404347	ENSMUSG00000021327	down5k
13	21658796	21659346	ENSMUSG00000049737	down5k
13	30947759	30948335	ENSMUSG00000076430	down5k
13	32827572	32827977	ENSMUSG00000021400	down5k
13	33499329	33499687	ENSMUSG00000057726	down5k
13	39249760	39250064	ENSMUSG00000103605	down5k
13	41853785	41854103	ENSMUSG00000099672	down5k
13	58128883	58129304	ENSMUSG00000007836	down5k
13	94359003	94359445	ENSMUSG00000042857	down5k
13	100833164	100833490	ENSMUSG00000021629	down5k
13	103400818	103401133	ENSMUSG00000095940	down5k
13	107890187	107890672	ENSMUSG00000032846	down5k
13	114161364	114161698	ENSMUSG00000042348	down5k
13	119488501	119488955	ENSMUSG00000062822	down5k
13	120321401	120321717	ENSMUSG00000095821	down5k
14	3545426	3545990	ENSMUSG00000094880	down5k
14	3922491	3923335	ENSMUSG00000096218	down5k
14	4100184	4100650	ENSMUSG00000091022	down5k
14	4968874	4969308	ENSMUSG00000093827	down5k
14	13620244	13620542	ENSMUSG00000056296	down5k
14	19416891	19419355	ENSMUSG00000095280	down5k
14	19823991	19824451	ENSMUSG00000021807	down5k
14	35811399	35812023	ENSMUSG00000041068	down5k
14	47739575	47739914	ENSMUSG00000021843	down5k
14	54418465	54418799	ENSMUSG00000000958	down5k
14	55560371	55560760	ENSMUSG00000053588	down5k
14	55606255	55606665	ENSMUSG00000047098	down5k
14	55721721	55722285	ENSMUSG00000040472	down5k
14	56575756	56576116	ENSMUSG00000064128	down5k
14	56698340	56698851	ENSMUSG00000079184	down5k
14	57699744	57700110	ENSMUSG00000092358	down5k
14	60157967	60158362	ENSMUSG00000072068	down5k
14	62761555	62761891	ENSMUSG00000035161	down5k
14	64841244	64841578	ENSMUSG00000102764	down5k
14	65425137	65425560	ENSMUSG00000045731	down5k
14	76240791	76241390	ENSMUSG00000095427	down5k
14	79664086	79664632	ENSMUSG00000022025	down5k
14	112486387	112486730	ENSMUSG00000058953	down5k
14	122405994	122406474	ENSMUSG00000025545	down5k
15	6500472	6500788	ENSMUSG00000022149	down5k
15	10561785	10562270	ENSMUSG00000022249	down5k
15	73101461	73101752	ENSMUSG00000068391	down5k
15	76089679	76090018	ENSMUSG00000075590	down5k
15	76233207	76233496	ENSMUSG00000022565	down5k
15	78178245	78178530	ENSMUSG00000016637	down5k
15	78807805	78808091	ENSMUSG00000033170	down5k
15	78915942	78916550	ENSMUSG00000084864	down5k
15	89196158	89196544	ENSMUSG00000015377	down5k
15	98441335	98441858	ENSMUSG00000063780	down5k
15	98937637	98938095	ENSMUSG00000023004	down5k
15	99834914	99835276	ENSMUSG00000090500	down5k
15	101575161	101575492	ENSMUSG00000022986	down5k
15	102117925	102118378	ENSMUSG00000037003	down5k
15	102625266	102625735	ENSMUSG00000052414	down5k
15	103899401	103899753	ENSMUSG00000036925	down5k
16	3839665	3840000	ENSMUSG00000059043	down5k
16	5246484	5246847	ENSMUSG00000039427	down5k
16	6002067	6002358	ENSMUSG00000101481	down5k
16	11499147	11499631	ENSMUSG00000082653	down5k
16	17565358	17565864	ENSMUSG00000022759	down5k
16	20129799	20130224	ENSMUSG00000062901	down5k
16	21084381	21084846	ENSMUSG00000086936	down5k
16	23992554	23992888	ENSMUSG00000022508	down5k
16	26993256	26993592	ENSMUSG00000068428	down5k
16	36897968	36898312	ENSMUSG00000084834	down5k
16	44737023	44737370	ENSMUSG00000036208	down5k
16	64914339	64914759	ENSMUSG00000097999	down5k
16	66912449	66912791	ENSMUSG00000045178	down5k
16	70570478	70570915	ENSMUSG00000022707	down5k
16	87441636	87442183	ENSMUSG00000041079	down5k
16	88829254	88829587	ENSMUSG00000074928	down5k
16	90937862	90938221	ENSMUSG00000022972	down5k
16	95588066	95588525	ENSMUSG00000040732	down5k
16	96192073	96192386	ENSMUSG00000045275	down5k
16	98010570	98011323	ENSMUSG00000080717	down5k
17	11091799	11092368	ENSMUSG00000100402	down5k
17	20847478	20847862	ENSMUSG00000045417	down5k
17	25920083	25920536	ENSMUSG00000025730	down5k
17	27565256	27565696	ENSMUSG00000046711	down5k
17	28917777	28918079	ENSMUSG00000048905	down5k
17	32407050	32407488	ENSMUSG00000052142	down5k
17	34616766	34617104	ENSMUSG00000034254	down5k
17	36231211	36231616	ENSMUSG00000101932	down5k
17	40319048	40319416	ENSMUSG00000025431	down5k
17	43634961	43635319	ENSMUSG00000040140	down5k
17	45591908	45592481	ENSMUSG00000067389	down5k
17	46173543	46173929	ENSMUSG00000023952	down5k
17	46766984	46767349	ENSMUSG00000036858	down5k
17	47404160	47404797	ENSMUSG00000023982	down5k
17	49564049	49564507	ENSMUSG00000040260	down5k
17	63348283	63348578	ENSMUSG00000091426	down5k
17	65541079	65541661	ENSMUSG00000045036	down5k
17	70837887	70838180	ENSMUSG00000093622	down5k
17	72854422	72854891	ENSMUSG00000039770	down5k
18	20285725	20286027	ENSMUSG00000034774	down5k
18	32821874	32822190	ENSMUSG00000024379	down5k
18	46937823	46938264	ENSMUSG00000073568	down5k
18	52492824	52493122	ENSMUSG00000024528	down5k
18	53984942	53985482	ENSMUSG00000069376	down5k
18	80151251	80151600	ENSMUSG00000053950	down5k
18	84885030	84885461	ENSMUSG00000024646	down5k
19	5851681	5852028	ENSMUSG00000043488	down5k
19	6046739	6047026	ENSMUSG00000094281	down5k
19	8944039	8944345	ENSMUSG00000071647	down5k
19	9608595	9608936	ENSMUSG00000100141	down5k
19	22452473	22452793	ENSMUSG00000098739	down5k
19	41263707	41264006	ENSMUSG00000025016	down5k
19	45752593	45752895	ENSMUSG00000056209	down5k
19	47016264	47016572	ENSMUSG00000025041	down5k
19	55848459	55848807	ENSMUSG00000099746	down5k
2	5234563	5234928	ENSMUSG00000026676	down5k
2	10902293	10902595	ENSMUSG00000081367	down5k
2	12315291	12315870	ENSMUSG00000086843	down5k
2	18681184	18681490	ENSMUSG00000051154	down5k
2	21369696	21369994	ENSMUSG00000085680	down5k
2	25661027	25661369	ENSMUSG00000036449	down5k
2	29256897	29257358	ENSMUSG00000035513	down5k
2	30032185	30032603	ENSMUSG00000057738	down5k
2	31619520	31619848	ENSMUSG00000026843	down5k
2	32600962	32601431	ENSMUSG00000079442	down5k
2	57629491	57629829	ENSMUSG00000081642	down5k
2	65570614	65570962	ENSMUSG00000057182	down5k
2	67398447	67398844	ENSMUSG00000087043	down5k
2	74888229	74888712	ENSMUSG00000083837	down5k
2	76789497	76790009	ENSMUSG00000086354	down5k
2	77281492	77282046	ENSMUSG00000042272	down5k
2	84779516	84779948	ENSMUSG00000023224	down5k
2	85612539	85612874	ENSMUSG00000075215	down5k
2	86300201	86300524	ENSMUSG00000047149	down5k
2	87399322	87399862	ENSMUSG00000082028	down5k
2	112075294	112075858	ENSMUSG00000074946	down5k
2	122468129	122468481	ENSMUSG00000081219	down5k
2	127270720	127271107	ENSMUSG00000103957	down5k
2	127271493	127271918	ENSMUSG00000103957	down5k
2	127793501	127793862	ENSMUSG00000027378	down5k
2	128689774	128690309	ENSMUSG00000014355	down5k
2	132847365	132847741	ENSMUSG00000027353	down5k
2	136891237	136891616	ENSMUSG00000027274	down5k
2	141841159	141841723	ENSMUSG00000082412	down5k
2	144281960	144282268	ENSMUSG00000027424	down5k
2	145644238	145644625	ENSMUSG00000063873	down5k
2	147291286	147291602	ENSMUSG00000084371	down5k
2	151799302	151799625	ENSMUSG00000083088	down5k
2	153020367	153020660	ENSMUSG00000027472	down5k
2	164840806	164841408	ENSMUSG00000017760	down5k
2	164911648	164911947	ENSMUSG00000039834	down5k
2	167594609	167595080	ENSMUSG00000081511	down5k
2	169591588	169591926	ENSMUSG00000078912	down5k
2	170432632	170432983	ENSMUSG00000013523	down5k
2	173925303	173925632	ENSMUSG00000082543	down5k
2	181046080	181046514	ENSMUSG00000027577	down5k
3	9050071	9050412	ENSMUSG00000103461	down5k
3	10351068	10351596	ENSMUSG00000039795	down5k
3	13843592	13843983	ENSMUSG00000102891	down5k
3	19162776	19163325	ENSMUSG00000027599	down5k
3	35990922	35991308	ENSMUSG00000085655	down5k
3	49209840	49210460	ENSMUSG00000103027	down5k
3	51766090	51766820	ENSMUSG00000102732	down5k
3	52963541	52963995	ENSMUSG00000103886	down5k
3	53695052	53695553	ENSMUSG00000105879	down5k
3	55522391	55522728	ENSMUSG00000106651	down5k
3	57815174	57815592	ENSMUSG00000106006	down5k
3	60045124	60045905	ENSMUSG00000027761	down5k
3	69322801	69323203	ENSMUSG00000091315	down5k
3	71863375	71863679	ENSMUSG00000098189	down5k
3	79567597	79567928	ENSMUSG00000061175	down5k
3	85334204	85334643	ENSMUSG00000099995	down5k
3	93472428	93472743	ENSMUSG00000027908	down5k
3	94378907	94379246	ENSMUSG00000104669	down5k
3	94607267	94607694	ENSMUSG00000062896	down5k
3	95015634	95015972	ENSMUSG00000019338	down5k
3	95416711	95417130	ENSMUSG00000104646	down5k
3	97302514	97302894	ENSMUSG00000038256	down5k
3	99240586	99240990	ENSMUSG00000004233	down5k
3	102689378	102689865	ENSMUSG00000104685	down5k
3	104674579	104674905	ENSMUSG00000101641	down5k
3	105925113	105925416	ENSMUSG00000074344	down5k
3	107333386	107333854	ENSMUSG00000048109	down5k
3	110400875	110401220	ENSMUSG00000105859	down5k
3	116972839	116973286	ENSMUSG00000033377	down5k
3	122532639	122533002	ENSMUSG00000028121	down5k
3	131226009	131226515	ENSMUSG00000027985	down5k
3	138910705	138911031	ENSMUSG00000028152	down5k
3	148656659	148656958	ENSMUSG00000105934	down5k
3	159939411	159939745	ENSMUSG00000028173	down5k
4	3175751	3176054	ENSMUSG00000094798	down5k
4	4020625	4020954	ENSMUSG00000028236	down5k
4	13897583	13897884	ENSMUSG00000006586	down5k
4	14770307	14770736	ENSMUSG00000083280	down5k
4	24241209	24241755	ENSMUSG00000083154	down5k
4	32954617	32954929	ENSMUSG00000040183	down5k
4	62552154	62552539	ENSMUSG00000058046	down5k
4	63157977	63158430	ENSMUSG00000028356	down5k
4	83124098	83124440	ENSMUSG00000082637	down5k
4	98239217	98239633	ENSMUSG00000082388	down5k
4	99532811	99533249	ENSMUSG00000103575	down5k
4	100569682	100570003	ENSMUSG00000081553	down5k
4	105513445	105513844	ENSMUSG00000083128	down5k
4	106748775	106749084	ENSMUSG00000034871	down5k
4	110351754	110352161	ENSMUSG00000028546	down5k
4	117729509	117730066	ENSMUSG00000108127	down5k
4	118547229	118548713	ENSMUSG00000050854	down5k
4	122455211	122455511	ENSMUSG00000083365	down5k
4	128963411	128963710	ENSMUSG00000028789	down5k
4	132922253	132922672	ENSMUSG00000028878	down5k
4	133560326	133560744	ENSMUSG00000037583	down5k
4	134257700	134258037	ENSMUSG00000050105	down5k
4	141268627	141268928	ENSMUSG00000085774	down5k
4	141415080	141415578	ENSMUSG00000086061	down5k
4	147064963	147065324	ENSMUSG00000067919	down5k
4	149816670	149817079	ENSMUSG00000083173	down5k
4	150622749	150623089	ENSMUSG00000039852	down5k
4	151862200	151862555	ENSMUSG00000014592	down5k
4	151864252	151864573	ENSMUSG00000014592	down5k
4	155223249	155223613	ENSMUSG00000029050	down5k
4	156341449	156342275	ENSMUSG00000057021	down5k
4	156342749	156343390	ENSMUSG00000057021	down5k
4	156356798	156357347	ENSMUSG00000096042	down5k
5	9607130	9607695	ENSMUSG00000106637	down5k
5	14809404	14809850	ENSMUSG00000104672	down5k
5	20708499	20708880	ENSMUSG00000040003	down5k
5	20261647	20262123	ENSMUSG00000106559	down5k
5	25713027	25713707	ENSMUSG00000104549	down5k
5	29459249	29459632	ENSMUSG00000001569	down5k
5	43270944	43271283	ENSMUSG00000105326	down5k
5	43948618	43948911	ENSMUSG00000059565	down5k
5	57234724	57235252	ENSMUSG00000104739	down5k
5	65168403	65168803	ENSMUSG00000054920	down5k
5	92083365	92083830	ENSMUSG00000029405	down5k
5	92365604	92366262	ENSMUSG00000082068	down5k
5	92675153	92675480	ENSMUSG00000050050	down5k
5	98060587	98060941	ENSMUSG00000105117	down5k
5	105615895	105616202	ENSMUSG00000054720	down5k
5	107513227	107513658	ENSMUSG00000044060	down5k
5	107597699	107598042	ENSMUSG00000029276	down5k
5	113019043	113019340	ENSMUSG00000042249	down5k
5	116131267	116131792	ENSMUSG00000086655	down5k
5	118193539	118193946	ENSMUSG00000046607	down5k
5	118652510	118652808	ENSMUSG00000107116	down5k
5	120536471	120536813	ENSMUSG00000032754	down5k
5	130191471	130191850	ENSMUSG00000080893	down5k
5	131135412	131135734	ENSMUSG00000106710	down5k
5	134747329	134747650	ENSMUSG00000029675	down5k
5	135794387	135794763	ENSMUSG00000019179	down5k
5	136988015	136988317	ENSMUSG00000059518	down5k
5	137152155	137152564	ENSMUSG00000037390	down5k
5	144225550	144225996	ENSMUSG00000066621	down5k
5	145506865	145507446	ENSMUSG00000105270	down5k
5	145638686	145638999	ENSMUSG00000106040	down5k
6	3183244	3183734	ENSMUSG00000107185	down5k
6	5302401	5302776	ENSMUSG00000032667	down5k
6	24574140	24574426	ENSMUSG00000029685	down5k
6	25979509	25979800	ENSMUSG00000107127	down5k
6	30455550	30456244	ENSMUSG00000029775	down5k
6	39831842	39832211	ENSMUSG00000106936	down5k
6	40495411	40495735	ENSMUSG00000052850	down5k
6	45532975	45533432	ENSMUSG00000108055	down5k
6	47959845	47960363	ENSMUSG00000072653	down5k
6	52301910	52302262	ENSMUSG00000107463	down5k
6	57280684	57281031	ENSMUSG00000093520	down5k
6	57434192	57434508	ENSMUSG00000093679	down5k
6	57981540	57981829	ENSMUSG00000094206	down5k
6	65783064	65783358	ENSMUSG00000085689	down5k
6	66680571	66681016	ENSMUSG00000060699	down5k
6	67558752	67559138	ENSMUSG00000076501	down5k
6	68672811	68673262	ENSMUSG00000106381	down5k
6	83127799	83128230	ENSMUSG00000030034	down5k
6	85432247	85432710	ENSMUSG00000068302	down5k
6	85532894	85533188	ENSMUSG00000107410	down5k
6	91516119	91516632	ENSMUSG00000030094	down5k
6	99882747	99883240	ENSMUSG00000084319	down5k
6	108078361	108078694	ENSMUSG00000034639	down5k
6	116634297	116634617	ENSMUSG00000107428	down5k
6	116656279	116656792	ENSMUSG00000048489	down5k
6	116717647	116718221	ENSMUSG00000048108	down5k
6	117845717	117846088	ENSMUSG00000059689	down5k
6	117920765	117921118	ENSMUSG00000107608	down5k
6	122971001	122971536	ENSMUSG00000043832	down5k
6	133854492	133854918	ENSMUSG00000032758	down5k
6	141774350	141774665	ENSMUSG00000084927	down5k
7	4302352	4302651	ENSMUSG00000108743	down5k
7	4812425	4812759	ENSMUSG00000060860	down5k
7	5221097	5221419	ENSMUSG00000091652	down5k
7	6433191	6433549	ENSMUSG00000093536	down5k
7	12010405	12010865	ENSMUSG00000092318	down5k
7	17819255	17819590	ENSMUSG00000023185	down5k
7	18658512	18658823	ENSMUSG00000070796	down5k
7	19800435	19800886	ENSMUSG00000040525	down5k
7	19827705	19828062	ENSMUSG00000053175	down5k
7	27583868	27584344	ENSMUSG00000049643	down5k
7	28188794	28189147	ENSMUSG00000002409	down5k
7	30321796	30322128	ENSMUSG00000019737	down5k
7	30730168	30730703	ENSMUSG00000005553	down5k
7	31183050	31183412	ENSMUSG00000099536	down5k
7	39449819	39450360	ENSMUSG00000046372	down5k
7	41727588	41728044	ENSMUSG00000074164	down5k
7	44929639	44930024	ENSMUSG00000060279	down5k
7	45764518	45765029	ENSMUSG00000003271	down5k
7	46242273	46242606	ENSMUSG00000030838	down5k
7	56243216	56243563	ENSMUSG00000108773	down5k
7	73558171	73558546	ENSMUSG00000108563	down5k
7	81497631	81497929	ENSMUSG00000062444	down5k
7	83637082	83637420	ENSMUSG00000108825	down5k
7	91162979	91163509	ENSMUSG00000109387	down5k
7	91641999	91642458	ENSMUSG00000109044	down5k
7	93086116	93086467	ENSMUSG00000051515	down5k
7	99981616	99981913	ENSMUSG00000058761	down5k
7	100666348	100666805	ENSMUSG00000030701	down5k
7	100863872	100864252	ENSMUSG00000008318	down5k
7	100976191	100976486	ENSMUSG00000048779	down5k
7	101302169	101302485	ENSMUSG00000047767	down5k
7	102239494	102239819	ENSMUSG00000030990	down5k
7	105060360	105060959	ENSMUSG00000073914	down5k
7	125573536	125573851	ENSMUSG00000108524	down5k
7	126396288	126396749	ENSMUSG00000030722	down5k
7	127947529	127948021	ENSMUSG00000070371	down5k
7	133786137	133786469	ENSMUSG00000030986	down5k
7	134938157	134938456	ENSMUSG00000073805	down5k
7	139086866	139087362	ENSMUSG00000056856	down5k
7	139104038	139104476	ENSMUSG00000025478	down5k
7	140155700	140156018	ENSMUSG00000039018	down5k
7	140903498	140903858	ENSMUSG00000025487	down5k
8	3856220	3856647	ENSMUSG00000040197	down5k
8	4090389	4090846	ENSMUSG00000074482	down5k
8	5531297	5531718	ENSMUSG00000109266	down5k
8	6036992	6037287	ENSMUSG00000109518	down5k
8	11009044	11009539	ENSMUSG00000038894	down5k
8	12436763	12437113	ENSMUSG00000047935	down5k
8	13677161	13677655	ENSMUSG00000031453	down5k
8	22629590	22630006	ENSMUSG00000031535	down5k
8	47990550	47991037	ENSMUSG00000031563	down5k
8	54891440	54891744	ENSMUSG00000039375	down5k
8	56593978	56594334	ENSMUSG00000038206	down5k
8	69774596	69775044	ENSMUSG00000092544	down5k
8	80112133	80112429	ENSMUSG00000082491	down5k
8	84101208	84101502	ENSMUSG00000031706	down5k
8	85432807	85433132	ENSMUSG00000036934	down5k
8	94099495	94100008	ENSMUSG00000031755	down5k
8	104400792	104401081	ENSMUSG00000096188	down5k
8	107266780	107267236	ENSMUSG00000057657	down5k
8	111876477	111876800	ENSMUSG00000031953	down5k
8	114356126	114356529	ENSMUSG00000084848	down5k
8	117637663	117637966	ENSMUSG00000034330	down5k
8	119415504	119415854	ENSMUSG00000074064	down5k
8	119692720	119693016	ENSMUSG00000023336	down5k
8	120729701	120730131	ENSMUSG00000097895	down5k
8	121950177	121950465	ENSMUSG00000103904	down5k
8	122703747	122704118	ENSMUSG00000006362	down5k
8	123843938	123844355	ENSMUSG00000085030	down5k
8	124336769	124337288	ENSMUSG00000089820	down5k
9	3004041	3004781	ENSMUSG00000091028	down5k
9	3006319	3007663	ENSMUSG00000091028	down5k
9	3025486	3025944	ENSMUSG00000095547	down5k
9	3037743	3038227	ENSMUSG00000095891	down5k
9	21131095	21131396	ENSMUSG00000086016	down5k
9	23488181	23488493	ENSMUSG00000031963	down5k
9	27097940	27098317	ENSMUSG00000035024	down5k
9	38221606	38222065	ENSMUSG00000070311	down5k
9	49430178	49430618	ENSMUSG00000032257	down5k
9	58160223	58160749	ENSMUSG00000037206	down5k
9	59682492	59682852	ENSMUSG00000032294	down5k
9	65087391	65087728	ENSMUSG00000032393	down5k
9	83810227	83810516	ENSMUSG00000032262	down5k
9	89626919	89627335	ENSMUSG00000039313	down5k
9	95513263	95513630	ENSMUSG00000032407	down5k
9	97369584	97369975	ENSMUSG00000032451	down5k
9	103497668	103497982	ENSMUSG00000085168	down5k
9	103603927	103604239	ENSMUSG00000102441	down5k
9	105215021	105215615	ENSMUSG00000093590	down5k
9	108450333	108450645	ENSMUSG00000050641	down5k
9	110714329	110714807	ENSMUSG00000019659	down5k
9	111400305	111400693	ENSMUSG00000062296	down5k
9	111692740	111693053	ENSMUSG00000032502	down5k
9	114843877	114844184	ENSMUSG00000041012	down5k
9	119073835	119074257	ENSMUSG00000038775	down5k
X	6074310	6074598	ENSMUSG00000082109	down5k
X	13495518	13496209	ENSMUSG00000081597	down5k
X	17629269	17629580	ENSMUSG00000083140	down5k
X	24335482	24335939	ENSMUSG00000083475	down5k
X	25381410	25381965	ENSMUSG00000096724	down5k
X	38690611	38691001	ENSMUSG00000085611	down5k
X	52335194	52335528	ENSMUSG00000086704	down5k
X	53779408	53779910	ENSMUSG00000059334	down5k
X	58427680	58428279	ENSMUSG00000084305	down5k
X	62376850	62377359	ENSMUSG00000082125	down5k
X	74171025	74171415	ENSMUSG00000062564	down5k
X	80460927	80461385	ENSMUSG00000081205	down5k
X	91289552	91289956	ENSMUSG00000080765	down5k
X	93574957	93575499	ENSMUSG00000088445	down5k
X	94212700	94213187	ENSMUSG00000035150	down5k
X	94428128	94428451	ENSMUSG00000084007	down5k
X	94616651	94616996	ENSMUSG00000080974	down5k
X	95215224	95215678	ENSMUSG00000083789	down5k
X	100446416	100446814	ENSMUSG00000031220	down5k
X	102189985	102190302	ENSMUSG00000031320	down5k
X	103341974	103342350	ENSMUSG00000081280	down5k
X	143934466	143934756	ENSMUSG00000031285	down5k
X	153744489	153744964	ENSMUSG00000086316	down5k
X	161277622	161277918	ENSMUSG00000080983	down5k
X	162847331	162847666	ENSMUSG00000084022	down5k
X	169989368	169989775	ENSMUSG00000087263	down5k
Y	90763642	90764071	ENSMUSG00000095134	down5k
1	20811740	20812092	ENSMUSG00000041859	exon
1	23762588	23762904	ENSMUSG00000026156	exon
1	25348066	25348351	ENSMUSG00000033569	exon
1	28778301	28778945	ENSMUSG00000048411	exon
1	34227518	34227860	ENSMUSG00000026131	exon
1	36744348	36744795	ENSMUSG00000102416	exon
1	39622993	39623315	ENSMUSG00000050967	exon
1	47657694	47658204	ENSMUSG00000100033	exon
1	58504594	58504910	ENSMUSG00000026037	exon
1	58692131	58692507	ENSMUSG00000047528	exon
1	62216537	62216837	ENSMUSG00000052062	exon
1	71609347	71609635	ENSMUSG00000026193	exon
1	72862109	72862409	ENSMUSG00000026185	exon
1	74555628	74556014	ENSMUSG00000026173	exon
1	75410815	75411238	ENSMUSG00000026207	exon
1	88247483	88247825	ENSMUSG00000079429	exon
1	93445294	93445683	ENSMUSG00000034088	exon
1	97631727	97632045	ENSMUSG00000044768	exon
1	106173246	106173561	ENSMUSG00000044340	exon
1	121462761	121463101	ENSMUSG00000026339	exon
1	131332923	131333353	ENSMUSG00000026425	exon
1	134470137	134470678	ENSMUSG00000026455	exon
1	134620477	134620872	ENSMUSG00000042207	exon
1	135751725	135752136	ENSMUSG00000026421	exon
1	137953514	137953802	ENSMUSG00000103427	exon
1	139056356	139056851	ENSMUSG00000056268	exon
1	146515222	146515565	ENSMUSG00000035131	exon
1	157243631	157243938	ENSMUSG00000070565	exon
1	158354727	158355036	ENSMUSG00000004031	exon
1	161154717	161155049	ENSMUSG00000044835	exon
1	171601003	171601295	ENSMUSG00000004709	exon
1	174229108	174229400	ENSMUSG00000026532	exon
1	179374099	179374464	ENSMUSG00000055067	exon
1	182392574	182392920	ENSMUSG00000097260	exon
1	183428312	183428629	ENSMUSG00000053461	exon
1	185367116	185367409	ENSMUSG00000026615	exon
1	187183138	187183719	ENSMUSG00000026611	exon
1	192509208	192509531	ENSMUSG00000058248	exon
10	8814190	8814566	ENSMUSG00000015305	exon
10	13827060	13827364	ENSMUSG00000019806	exon
10	18531574	18531917	ENSMUSG00000039835	exon
10	19606017	19606449	ENSMUSG00000020009	exon
10	44438024	44438484	ENSMUSG00000038151	exon
10	58255691	58256041	ENSMUSG00000038039	exon
10	58601000	58601502	ENSMUSG00000003227	exon
10	69594810	69595194	ENSMUSG00000069601	exon
10	84673401	84673769	ENSMUSG00000034453	exon
10	94514809	94515194	ENSMUSG00000020023	exon
10	97649653	97650290	ENSMUSG00000019936	exon
10	107866719	107867108	ENSMUSG00000091455	exon
10	117077613	117077986	ENSMUSG00000020170	exon
10	119929825	119930202	ENSMUSG00000034813	exon
10	122096790	122097207	ENSMUSG00000034620	exon
10	123704114	123704751	ENSMUSG00000044071	exon
10	127243050	127243526	ENSMUSG00000074657	exon
10	128118333	128118816	ENSMUSG00000040054	exon
10	128326741	128327050	ENSMUSG00000025381	exon
10	130391765	130392183	ENSMUSG00000070601	exon
11	3291169	3291518	ENSMUSG00000020453	exon
11	3704468	3704767	ENSMUSG00000020435	exon
11	4520820	4521310	ENSMUSG00000034354	exon
11	30024164	30024719	ENSMUSG00000044072	exon
11	32555015	32555499	ENSMUSG00000020272	exon
11	42419767	42420057	ENSMUSG00000007653	exon
11	50414371	50414936	ENSMUSG00000020375	exon
11	54999378	54999920	ENSMUSG00000018340	exon
11	58323173	58323460	ENSMUSG00000049755	exon
11	60878559	60879129	ENSMUSG00000043284	exon
11	67762712	67763054	ENSMUSG00000049928	exon
11	70169878	70170478	ENSMUSG00000000318	exon
11	70800706	70801033	ENSMUSG00000057135	exon
11	72031596	72032022	ENSMUSG00000040554	exon
11	74722979	74723505	ENSMUSG00000020745	exon
11	76945565	76946163	ENSMUSG00000020840	exon
11	80062303	80062716	ENSMUSG00000017561	exon
11	80354488	80354854	ENSMUSG00000017692	exon
11	85311329	85311714	ENSMUSG00000020525	exon
11	86720055	86720340	ENSMUSG00000047126	exon
11	86723996	86724339	ENSMUSG00000047126	exon
11	95724798	95725264	ENSMUSG00000075595	exon
11	97531511	97531807	ENSMUSG00000038453	exon
11	107951269	107951904	ENSMUSG00000050965	exon
11	113865476	113865938	ENSMUSG00000041592	exon
11	114924043	114924389	ENSMUSG00000063193	exon
11	115776018	115776487	ENSMUSG00000020747	exon
11	118078408	118078949	ENSMUSG00000033987	exon
12	4985166	4985724	ENSMUSG00000052812	exon
12	5080581	5080871	ENSMUSG00000020627	exon
12	24999222	24999612	ENSMUSG00000036333	exon
12	26442794	26443114	ENSMUSG00000020641	exon
12	28516048	28516363	ENSMUSG00000020633	exon
12	28658940	28659343	ENSMUSG00000020630	exon
12	40223021	40223309	ENSMUSG00000001627	exon
12	69635571	69635857	ENSMUSG00000034801	exon
12	70899617	70899929	ENSMUSG00000048285	exon
12	71178745	71179041	ENSMUSG00000034601	exon
12	73967766	73968257	ENSMUSG00000021113	exon
12	81660428	81660716	ENSMUSG00000042734	exon
12	83548113	83548399	ENSMUSG00000042628	exon
12	83714368	83714855	ENSMUSG00000019969	exon
12	83783763	83784113	ENSMUSG00000021223	exon
12	84354931	84355329	ENSMUSG00000021234	exon
12	85933386	85933891	ENSMUSG00000012609	exon
12	85868777	85869083	ENSMUSG00000012609	exon
12	100199553	100199951	ENSMUSG00000001175	exon
12	104013021	104013630	ENSMUSG00000058260	exon
12	104767985	104768382	ENSMUSG00000021097	exon
12	105489088	105489446	ENSMUSG00000094910	exon
12	110978189	110978524	ENSMUSG00000037904	exon
12	111730411	111730876	ENSMUSG00000037787	exon
12	112781590	112782159	ENSMUSG00000072812	exon
12	112851075	112851390	ENSMUSG00000021298	exon
12	116722115	116722401	ENSMUSG00000056553	exon
13	8569366	8569801	ENSMUSG00000052551	exon
13	11556258	11556652	ENSMUSG00000021313	exon
13	29691592	29691921	ENSMUSG00000006191	exon
13	33935981	33936334	ENSMUSG00000060147	exon
13	54687799	54688241	ENSMUSG00000034928	exon
13	55665789	55666264	ENSMUSG00000021500	exon
13	58298006	58298324	ENSMUSG00000097399	exon
13	63292414	63292723	ENSMUSG00000021458	exon
13	63431055	63431450	ENSMUSG00000021461	exon
13	63533242	63533643	ENSMUSG00000021466	exon
13	64740746	64741068	ENSMUSG00000033063	exon
13	70753236	70753567	ENSMUSG00000049538	exon
14	24453175	24453471	ENSMUSG00000025280	exon
14	24460064	24460387	ENSMUSG00000025280	exon
14	27472151	27472444	ENSMUSG00000040651	exon
14	31278764	31279247	ENSMUSG00000019027	exon
14	43187184	43187574	ENSMUSG00000094151	exon
14	44031456	44032007	ENSMUSG00000090249	exon
14	51416618	51416991	ENSMUSG00000068399	exon
14	52263773	52264124	ENSMUSG00000105868	exon
14	54863951	54864256	ENSMUSG00000057156	exon
14	55016805	55017262	ENSMUSG00000022204	exon
14	60732491	60732980	ENSMUSG00000021990	exon
14	61172588	61173075	ENSMUSG00000048279	exon
14	66101545	66101900	ENSMUSG00000022040	exon
14	74795757	74796156	ENSMUSG00000068015	exon
14	89896879	89897389	ENSMUSG00000062093	exon
14	101197806	101198213	ENSMUSG00000042888	exon
15	8141057	8141556	ENSMUSG00000022142	exon
15	8351122	8351441	ENSMUSG00000022141	exon
15	8519080	8519400	ENSMUSG00000095663	exon
15	39081395	39082013	ENSMUSG00000054196	exon
15	39784705	39785162	ENSMUSG00000022304	exon
15	65948429	65948758	ENSMUSG00000072511	exon
15	71462240	71462608	ENSMUSG00000036800	exon
15	74540125	74540450	ENSMUSG00000034730	exon
15	74751695	74752139	ENSMUSG00000022594	exon
15	81767771	81768065	ENSMUSG00000022390	exon
15	84115431	84115770	ENSMUSG00000018868	exon
15	88862430	88862852	ENSMUSG00000035828	exon
15	89167193	89167632	ENSMUSG00000036606	exon
15	89460110	89460421	ENSMUSG00000022619	exon
15	99392908	99393212	ENSMUSG00000023010	exon
16	11143906	11144315	ENSMUSG00000037965	exon
16	17500246	17500559	ENSMUSG00000022763	exon
16	17574169	17574616	ENSMUSG00000022758	exon
16	21423350	21423702	ENSMUSG00000033653	exon
16	23464796	23465174	ENSMUSG00000022887	exon
16	31265327	31265744	ENSMUSG00000047714	exon
16	33657943	33658444	ENSMUSG00000035506	exon
16	33722815	33723220	ENSMUSG00000075254	exon
16	36880727	36881047	ENSMUSG00000034243	exon
16	55934548	55934845	ENSMUSG00000022604	exon
16	57121748	57122061	ENSMUSG00000022752	exon
16	57353149	57353477	ENSMUSG00000022748	exon
16	58670652	58671041	ENSMUSG00000022742	exon
16	94335632	94336172	ENSMUSG00000022941	exon
17	6056315	6056638	ENSMUSG00000015659	exon
17	13482652	13482991	ENSMUSG00000038347	exon
17	22930135	22930500	ENSMUSG00000090355	exon
17	23477341	23477828	ENSMUSG00000091407	exon
17	28223567	28224239	ENSMUSG00000002257	exon
17	35158113	35158475	ENSMUSG00000024393	exon
17	47377890	47378558	ENSMUSG00000034729	exon
17	57007057	57007412	ENSMUSG00000002658	exon
17	71232208	71232578	ENSMUSG00000024052	exon
17	73897528	73897894	ENSMUSG00000024066	exon
17	78534239	78534697	ENSMUSG00000024076	exon
18	11063093	11063597	ENSMUSG00000005836	exon
18	12540657	12541159	ENSMUSG00000024421	exon
18	12581405	12581879	ENSMUSG00000024421	exon
18	47270786	47271242	ENSMUSG00000019647	exon
18	74216170	74216581	ENSMUSG00000024560	exon
18	84723889	84724189	ENSMUSG00000047992	exon
19	3807788	3808251	ENSMUSG00000045098	exon
19	4057506	4057803	ENSMUSG00000058216	exon
19	6245075	6245470	ENSMUSG00000024773	exon
19	16723627	16723955	ENSMUSG00000046230	exon
19	23944084	23944661	ENSMUSG00000024897	exon
19	25175347	25175915	ENSMUSG00000052085	exon
19	40916593	40917100	ENSMUSG00000049164	exon
19	42191707	42192079	ENSMUSG00000018820	exon
19	46888458	46888769	ENSMUSG00000025041	exon
19	56345310	56345599	ENSMUSG00000049134	exon
19	56988939	56989576	ENSMUSG00000025083	exon
19	57041901	57042193	ENSMUSG00000025085	exon
2	3500315	3500801	ENSMUSG00000051396	exon
2	6962122	6962799	ENSMUSG00000002107	exon
2	23132787	23133129	ENSMUSG00000026779	exon
2	24337264	24337593	ENSMUSG00000026981	exon
2	26091536	26091843	ENSMUSG00000026932	exon
2	26632368	26632833	ENSMUSG00000092356	exon
2	31002352	31002738	ENSMUSG00000026854	exon
2	35691835	35692151	ENSMUSG00000026883	exon
2	39161666	39161966	ENSMUSG00000035236	exon
2	52280322	52280648	ENSMUSG00000026950	exon
2	52303248	52303639	ENSMUSG00000026950	exon
2	59214701	59215105	ENSMUSG00000026991	exon
2	66106857	66107245	ENSMUSG00000026994	exon
2	71747845	71748227	ENSMUSG00000027111	exon
2	73477214	73477568	ENSMUSG00000075284	exon
2	82962739	82963183	ENSMUSG00000075249	exon
2	85488842	85489169	ENSMUSG00000075217	exon
2	97630241	97630528	ENSMUSG00000050587	exon
2	103088663	103089258	ENSMUSG00000010911	exon
2	106365415	106365799	ENSMUSG00000074981	exon
2	110047252	110047913	ENSMUSG00000027160	exon
2	120783048	120783702	ENSMUSG00000027284	exon
2	130549643	130549940	ENSMUSG00000027303	exon
2	132372824	132373284	ENSMUSG00000050558	exon
2	152007452	152007790	ENSMUSG00000027463	exon
2	153067871	153068267	ENSMUSG00000027474	exon
2	153078560	153078985	ENSMUSG00000027474	exon
2	154535537	154535839	ENSMUSG00000038533	exon
2	158075351	158075671	ENSMUSG00000027651	exon
2	164289506	164290008	ENSMUSG00000017003	exon
2	165143690	165144003	ENSMUSG00000053166	exon
2	168261072	168261462	ENSMUSG00000074575	exon
2	170147595	170147969	ENSMUSG00000052056	exon
2	181259129	181259546	ENSMUSG00000038705	exon
3	5243853	5244183	ENSMUSG00000025255	exon
3	26131781	26132336	ENSMUSG00000063887	exon
3	63740289	63740730	ENSMUSG00000036834	exon
3	67587918	67588381	ENSMUSG00000027775	exon
3	68408703	68409034	ENSMUSG00000102422	exon
3	88142382	88142721	ENSMUSG00000001419	exon
3	88436572	88436951	ENSMUSG00000028064	exon
3	88890164	88890725	ENSMUSG00000054199	exon
3	89948883	89949192	ENSMUSG00000060671	exon
3	92279598	92279959	ENSMUSG00000103385	exon
3	95734534	95734837	ENSMUSG00000028108	exon
3	100585405	100585821	ENSMUSG00000008763	exon
3	106130894	106131192	ENSMUSG00000062778	exon
3	107331228	107331812	ENSMUSG00000048109	exon
3	107600080	107600627	ENSMUSG00000014603	exon
3	108591476	108591789	ENSMUSG00000040389	exon
3	108668407	108668773	ENSMUSG00000027884	exon
3	116779223	116779529	ENSMUSG00000033400	exon
3	131192880	131193261	ENSMUSG00000027985	exon
3	135467334	135467650	ENSMUSG00000078578	exon
3	152094227	152094561	ENSMUSG00000039131	exon
4	4006462	4006861	ENSMUSG00000028236	exon
4	34633292	34633800	ENSMUSG00000028292	exon
4	41299070	41299593	ENSMUSG00000028436	exon
4	41755266	41755619	ENSMUSG00000073889	exon
4	53011924	53012210	ENSMUSG00000015247	exon
4	53764790	53765105	ENSMUSG00000028414	exon
4	53850371	53850659	ENSMUSG00000028420	exon
4	62480328	62480646	ENSMUSG00000028392	exon
4	72200342	72200745	ENSMUSG00000008305	exon
4	73402854	73403164	ENSMUSG00000066137	exon
4	76693091	76693405	ENSMUSG00000028399	exon
4	86487816	86488162	ENSMUSG00000028492	exon
4	101550496	101550879	ENSMUSG00000028528	exon
4	106409705	106410302	ENSMUSG00000028514	exon
4	116330463	116330903	ENSMUSG00000003810	exon
4	122956653	122957229	ENSMUSG00000028655	exon
4	123283105	123283432	ENSMUSG00000011257	exon
4	126202172	126202728	ENSMUSG00000043962	exon
4	133293343	133293666	ENSMUSG00000037622	exon
4	133684089	133684477	ENSMUSG00000007880	exon
4	136945737	136946065	ENSMUSG00000028661	exon
4	138343546	138344231	ENSMUSG00000028755	exon
4	139464643	139465002	ENSMUSG00000066036	exon
4	141071204	141071856	ENSMUSG00000028923	exon
4	143133597	143133926	ENSMUSG00000057637	exon
4	143417547	143417907	ENSMUSG00000046862	exon
4	150406333	150406672	ENSMUSG00000039852	exon
4	151031375	151031678	ENSMUSG00000014592	exon
4	152489672	152490048	ENSMUSG00000039577	exon
4	156166896	156167213	ENSMUSG00000041936	exon
5	7304960	7305252	ENSMUSG00000092094	exon
5	15473067	15473487	ENSMUSG00000106004	exon
5	31070265	31070655	ENSMUSG00000013629	exon
5	31283080	31283370	ENSMUSG00000038564	exon
5	32285668	32285967	ENSMUSG00000029134	exon
5	32726260	32726669	ENSMUSG00000082305	exon
5	34543197	34543656	ENSMUSG00000054520	exon
5	45758650	45759088	ENSMUSG00000015882	exon
5	51892726	51893085	ENSMUSG00000104919	exon
5	65297337	65297731	ENSMUSG00000029191	exon
5	74627387	74627844	ENSMUSG00000029228	exon
5	76553708	76554131	ENSMUSG00000036435	exon
5	86833586	86834059	ENSMUSG00000035851	exon
5	90298068	90298378	ENSMUSG00000055204	exon
5	92505559	92505917	ENSMUSG00000029426	exon
5	98947458	98947788	ENSMUSG00000029334	exon
5	114374985	114375410	ENSMUSG00000001098	exon
5	114749222	114749600	ENSMUSG00000041890	exon
5	115181943	115182238	ENSMUSG00000029544	exon
5	120674200	120674793	ENSMUSG00000029602	exon
5	120648935	120649247	ENSMUSG00000029602	exon
5	123188542	123188947	ENSMUSG00000029440	exon
5	123273417	123273818	ENSMUSG00000029442	exon
5	135869158	135869519	ENSMUSG00000039860	exon
5	136043888	136044308	ENSMUSG00000042985	exon
5	140687716	140688074	ENSMUSG00000036555	exon
5	142453315	142453605	ENSMUSG00000056493	exon
5	143438601	143438923	ENSMUSG00000105206	exon
5	143958196	143958536	ENSMUSG00000091351	exon
5	150354247	150354537	ENSMUSG00000056602	exon
5	150542261	150542653	ENSMUSG00000041147	exon
6	7874896	7875196	ENSMUSG00000042460	exon
6	13627289	13627699	ENSMUSG00000042742	exon
6	21261667	21261977	ENSMUSG00000060882	exon
6	29491405	29491721	ENSMUSG00000059022	exon
6	30497035	30497504	ENSMUSG00000029782	exon
6	34154383	34154895	ENSMUSG00000087356	exon
6	38498908	38499317	ENSMUSG00000038538	exon
6	40735027	40735576	ENSMUSG00000068587	exon
6	40897342	40897938	ENSMUSG00000051936	exon
6	47531990	47532771	ENSMUSG00000029687	exon
6	53819557	53819936	ENSMUSG00000043496	exon
6	79818033	79818347	ENSMUSG00000096887	exon
6	83368433	83368808	ENSMUSG00000034832	exon
6	83519679	83520167	ENSMUSG00000059430	exon
6	94550192	94550492	ENSMUSG00000045100	exon
6	96113504	96113818	ENSMUSG00000059187	exon
6	99027597	99028098	ENSMUSG00000030067	exon
6	119214788	119215183	ENSMUSG00000041477	exon
6	119337558	119338171	ENSMUSG00000041460	exon
6	120520909	120521364	ENSMUSG00000058979	exon
6	121760297	121760627	ENSMUSG00000108022	exon
6	128081614	128082026	ENSMUSG00000030352	exon
6	132600426	132600717	ENSMUSG00000058295	exon
6	135216743	135217216	ENSMUSG00000030207	exon
6	145183282	145183609	ENSMUSG00000043541	exon
7	18425775	18426202	ENSMUSG00000030373	exon
7	19185769	19186349	ENSMUSG00000040811	exon
7	24500470	24500835	ENSMUSG00000054793	exon
7	24753932	24754343	ENSMUSG00000052212	exon
7	24972112	24972685	ENSMUSG00000003380	exon
7	27541066	27541465	ENSMUSG00000003363	exon
7	28146807	28147181	ENSMUSG00000078776	exon
7	28364897	28365277	ENSMUSG00000037552	exon
7	28776461	28776792	ENSMUSG00000015149	exon
7	29139104	29139452	ENSMUSG00000030589	exon
7	31139621	31139918	ENSMUSG00000001248	exon
7	37479067	37479369	ENSMUSG00000043456	exon
7	42708756	42709268	ENSMUSG00000091594	exon
7	44613843	44614288	ENSMUSG00000030739	exon
7	45909519	45909817	ENSMUSG00000002781	exon
7	46211098	46211547	ENSMUSG00000030838	exon
7	46651210	46651512	ENSMUSG00000040046	exon
7	55817686	55818212	ENSMUSG00000033790	exon
7	80756942	80757591	ENSMUSG00000030536	exon
7	86756342	86756956	ENSMUSG00000001773	exon
7	100495466	100495810	ENSMUSG00000033685	exon
7	104307206	104307596	ENSMUSG00000056144	exon
7	105434069	105434641	ENSMUSG00000030898	exon
7	120540461	120540751	ENSMUSG00000051900	exon
7	122671000	122671369	ENSMUSG00000066189	exon
7	126502046	126502353	ENSMUSG00000032637	exon
7	127310175	127310569	ENSMUSG00000030830	exon
7	133637689	133637986	ENSMUSG00000039990	exon
7	141638744	141639273	ENSMUSG00000048191	exon
7	141809021	141809489	ENSMUSG00000037974	exon
8	3210951	3211242	ENSMUSG00000005534	exon
8	10405297	10405605	ENSMUSG00000039057	exon
8	10442232	10442582	ENSMUSG00000039057	exon
8	13127586	13128073	ENSMUSG00000031446	exon
8	25675312	25675942	ENSMUSG00000054823	exon
8	36952768	36953105	ENSMUSG00000031523	exon
8	53612222	53612586	ENSMUSG00000039396	exon
8	69665631	69666158	ENSMUSG00000091764	exon
8	70321227	70321534	ENSMUSG00000087408	exon
8	77154925	77155212	ENSMUSG00000031618	exon
8	86011146	86011779	ENSMUSG00000036879	exon
8	94823513	94823985	ENSMUSG00000031781	exon
8	106922033	106922484	ENSMUSG00000041438	exon
8	109778585	109779055	ENSMUSG00000031731	exon
8	111643522	111643953	ENSMUSG00000055835	exon
8	117598153	117598512	ENSMUSG00000034330	exon
8	120657969	120658384	ENSMUSG00000092329	exon
8	122439033	122439588	ENSMUSG00000092329	exon
8	123303237	123303528	ENSMUSG00000092329	exon
8	123828621	123829140	ENSMUSG00000092329	exon
8	123997270	123997703	ENSMUSG00000092329	exon
8	125771903	125772202	ENSMUSG00000060212	exon
9	20502043	20502727	ENSMUSG00000060510	exon
9	20591064	20591419	ENSMUSG00000058192	exon
9	20967142	20967537	ENSMUSG00000043895	exon
9	21231334	21231631	ENSMUSG00000003308	exon
9	22669834	22670408	ENSMUSG00000035919	exon
9	40074388	40074772	ENSMUSG00000049010	exon
9	44759871	44760444	ENSMUSG00000032096	exon
9	50709347	50709734	ENSMUSG00000032064	exon
9	51624078	51624548	ENSMUSG00000078308	exon
9	56223572	56223979	ENSMUSG00000074305	exon
9	56890942	56891492	ENSMUSG00000032911	exon
9	58489776	58490277	ENSMUSG00000066607	exon
9	95479714	95480078	ENSMUSG00000032407	exon
9	95561883	95562229	ENSMUSG00000064225	exon
9	96364002	96364329	ENSMUSG00000032412	exon
9	102723469	102724048	ENSMUSG00000032531	exon
9	102898770	102899078	ENSMUSG00000032547	exon
9	106287730	106288377	ENSMUSG00000023345	exon
9	109010733	109011185	ENSMUSG00000025648	exon
9	112206293	112206694	ENSMUSG00000032503	exon
9	121108281	121108824	ENSMUSG00000040936	exon
9	122257038	122257421	ENSMUSG00000037949	exon
9	123461792	123462222	ENSMUSG00000035202	exon
X	5276926	5277384	ENSMUSG00000085706	exon
X	16672768	16673174	ENSMUSG00000025037	exon
X	21059582	21059934	ENSMUSG00000054737	exon
X	53293138	53293493	ENSMUSG00000036013	exon
X	74319467	74319818	ENSMUSG00000001962	exon
X	77795654	77796064	ENSMUSG00000035725	exon
X	100543511	100543950	ENSMUSG00000067597	exon
X	101949323	101949708	ENSMUSG00000079481	exon
X	149469645	149469938	ENSMUSG00000095621	exon
X	151900666	151900973	ENSMUSG00000025261	exon
X	153237752	153238201	ENSMUSG00000041649	exon
X	160796536	160796953	ENSMUSG00000031293	exon
X	169264970	169265523	ENSMUSG00000031355	exon
1	4054962	4055302	ENSMUSG00000025900	intron
1	4823440	4823957	ENSMUSG00000025903	intron
1	6620478	6620898	ENSMUSG00000033740	intron
1	6790620	6791107	ENSMUSG00000033740	intron
1	8382496	8382811	ENSMUSG00000025909	intron
1	8392313	8392808	ENSMUSG00000025909	intron
1	8784437	8784789	ENSMUSG00000025909	intron
1	8907035	8907517	ENSMUSG00000025909	intron
1	8919928	8920393	ENSMUSG00000025909	intron
1	9009379	9009671	ENSMUSG00000025909	intron
1	9167282	9167618	ENSMUSG00000025909	intron
1	10478920	10479402	ENSMUSG00000042501	intron
1	10519873	10520231	ENSMUSG00000042501	intron
1	11505743	11506035	ENSMUSG00000057715	intron
1	11572609	11573006	ENSMUSG00000057715	intron
1	11577220	11577562	ENSMUSG00000057715	intron
1	12960463	12960784	ENSMUSG00000025938	intron
1	14265899	14266284	ENSMUSG00000025932	intron
1	16958842	16959266	ENSMUSG00000101640	intron
1	18040218	18040550	ENSMUSG00000101717	intron
1	20260968	20261355	ENSMUSG00000043760	intron
1	20553027	20553363	ENSMUSG00000043760	intron
1	22657099	22657538	ENSMUSG00000041670	intron
1	22747383	22747779	ENSMUSG00000041670	intron
1	24331269	24331747	ENSMUSG00000026141	intron
1	24478599	24478905	ENSMUSG00000026141	intron
1	39329758	39330170	ENSMUSG00000026077	intron
1	42878893	42879437	ENSMUSG00000060679	intron
1	42970191	42970502	ENSMUSG00000041907	intron
1	43163987	43164513	ENSMUSG00000008136	intron
1	43778141	43778755	ENSMUSG00000057363	intron
1	44692854	44693370	ENSMUSG00000056870	intron
1	46090563	46090955	ENSMUSG00000041144	intron
1	46600654	46601014	ENSMUSG00000101337	intron
1	51831047	51831498	ENSMUSG00000018417	intron
1	52899884	52900214	ENSMUSG00000041426	intron
1	52961735	52962110	ENSMUSG00000043629	intron
1	53258787	53259146	ENSMUSG00000026098	intron
1	54025112	54025403	ENSMUSG00000042807	intron
1	54064396	54064730	ENSMUSG00000042807	intron
1	54407430	54407942	ENSMUSG00000041303	intron
1	54786141	54786434	ENSMUSG00000052331	intron
1	54835284	54835705	ENSMUSG00000052331	intron
1	56927164	56927580	ENSMUSG00000038331	intron
1	56938308	56938618	ENSMUSG00000038331	intron
1	58283732	58284167	ENSMUSG00000089822	intron
1	59612600	59612928	ENSMUSG00000047361	intron
1	59922755	59923086	ENSMUSG00000041040	intron
1	60210963	60211344	ENSMUSG00000073664	intron
1	62053817	62054182	ENSMUSG00000052062	intron
1	62549638	62550011	ENSMUSG00000052062	intron
1	62726859	62727180	ENSMUSG00000025969	intron
1	63523803	63524134	ENSMUSG00000025964	intron
1	63630267	63630654	ENSMUSG00000069085	intron
1	64811351	64811683	ENSMUSG00000051344	intron
1	65115704	65116349	ENSMUSG00000100846	intron
1	66338322	66338613	ENSMUSG00000015222	intron
1	66706842	66707424	ENSMUSG00000026005	intron
1	68518530	68518815	ENSMUSG00000062209	intron
1	70353537	70353862	ENSMUSG00000053153	intron
1	72653324	72653672	ENSMUSG00000039342	intron
1	73954191	73954477	ENSMUSG00000055322	intron
1	74015308	74015618	ENSMUSG00000055322	intron
1	74018638	74019058	ENSMUSG00000055322	intron
1	74536360	74536675	ENSMUSG00000033364	intron
1	74932137	74932824	ENSMUSG00000047021	intron
1	75460762	75462390	ENSMUSG00000033007	intron
1	79853842	79854171	ENSMUSG00000026249	intron
1	80292326	80292865	ENSMUSG00000004364	intron
1	80650481	80650768	ENSMUSG00000038608	intron
1	81235472	81235884	ENSMUSG00000054976	intron
1	82477584	82477966	ENSMUSG00000067158	intron
1	84292816	84293224	ENSMUSG00000045658	intron
1	85090372	85090791	ENSMUSG00000052477	intron
1	85169468	85169798	ENSMUSG00000052477	intron
1	85608999	85609295	ENSMUSG00000070031	intron
1	85627009	85627523	ENSMUSG00000070031	intron
1	85691640	85691934	ENSMUSG00000026222	intron
1	86242976	86243282	ENSMUSG00000062590	intron
1	88309769	88310191	ENSMUSG00000036251	intron
1	89129756	89130167	ENSMUSG00000036206	intron
1	89999552	90000016	ENSMUSG00000067081	intron
1	90046554	90046867	ENSMUSG00000026301	intron
1	91209625	91209923	ENSMUSG00000034353	intron
1	91840129	91840463	ENSMUSG00000007805	intron
1	92160257	92160604	ENSMUSG00000026313	intron
1	93387526	93387937	ENSMUSG00000034107	intron
1	96957343	96957683	ENSMUSG00000045463	intron
1	97451063	97451440	ENSMUSG00000101348	intron
1	99916226	99916700	ENSMUSG00000067028	intron
1	100291511	100291877	ENSMUSG00000067028	intron
1	100454049	100454430	ENSMUSG00000067028	intron
1	104948740	104949289	ENSMUSG00000050840	intron
1	109984171	109984606	ENSMUSG00000026312	intron
1	118394461	118394770	ENSMUSG00000064302	intron
1	118587993	118588313	ENSMUSG00000064302	intron
1	119015726	119016043	ENSMUSG00000048402	intron
1	119025868	119026246	ENSMUSG00000048402	intron
1	123617277	123617616	ENSMUSG00000036815	intron
1	123820548	123820834	ENSMUSG00000036815	intron
1	123879460	123879939	ENSMUSG00000036815	intron
1	125773823	125774392	ENSMUSG00000026343	intron
1	126349981	126350570	ENSMUSG00000049690	intron
1	126611044	126611652	ENSMUSG00000049690	intron
1	126621500	126621807	ENSMUSG00000049690	intron
1	126778752	126779062	ENSMUSG00000049690	intron
1	127551808	127552472	ENSMUSG00000026347	intron
1	127941155	127941495	ENSMUSG00000036104	intron
1	129397400	129397991	ENSMUSG00000042581	intron
1	130616880	130617221	ENSMUSG00000042554	intron
1	130933442	130933976	ENSMUSG00000016524	intron
1	131226769	131227093	ENSMUSG00000026430	intron
1	131237019	131237338	ENSMUSG00000026430	intron
1	131348488	131349067	ENSMUSG00000026425	intron
1	131703978	131704456	ENSMUSG00000052688	intron
1	132117885	132118313	ENSMUSG00000026437	intron
1	132576788	132577325	ENSMUSG00000026442	intron
1	133375885	133376249	ENSMUSG00000070644	intron
1	133404195	133404606	ENSMUSG00000070643	intron
1	134681518	134681826	ENSMUSG00000026452	intron
1	135742031	135742408	ENSMUSG00000026421	intron
1	139312535	139313020	ENSMUSG00000063681	intron
1	144146561	144146864	ENSMUSG00000051079	intron
1	146520460	146520838	ENSMUSG00000035131	intron
1	146600460	146600762	ENSMUSG00000035131	intron
1	150714915	150715296	ENSMUSG00000066842	intron
1	151779108	151779490	ENSMUSG00000043019	intron
1	152439596	152440054	ENSMUSG00000032649	intron
1	152643181	152643605	ENSMUSG00000026482	intron
1	152803179	152803649	ENSMUSG00000026480	intron
1	153068202	153068522	ENSMUSG00000042751	intron
1	153109041	153109717	ENSMUSG00000042751	intron
1	153533723	153534270	ENSMUSG00000042684	intron
1	154596646	154597381	ENSMUSG00000004110	intron
1	154788597	154788991	ENSMUSG00000004110	intron
1	156341279	156341575	ENSMUSG00000026601	intron
1	157500841	157501141	ENSMUSG00000087093	intron
1	157960562	157960861	ENSMUSG00000102789	intron
1	158095874	158096379	ENSMUSG00000102789	intron
1	158286671	158287175	ENSMUSG00000004031	intron
1	158346477	158346883	ENSMUSG00000004031	intron
1	158595320	158595852	ENSMUSG00000026587	intron
1	158734584	158735067	ENSMUSG00000073530	intron
1	158829659	158830084	ENSMUSG00000073530	intron
1	159309234	159309593	ENSMUSG00000040782	intron
1	160143061	160143394	ENSMUSG00000026725	intron
1	160531015	160531362	ENSMUSG00000026721	intron
1	165360237	165360576	ENSMUSG00000026571	intron
1	165571083	165571514	ENSMUSG00000026567	intron
1	166149327	166149741	ENSMUSG00000000544	intron
1	166493478	166493846	ENSMUSG00000086056	intron
1	167077583	167077943	ENSMUSG00000060568	intron
1	168130244	168130616	ENSMUSG00000052534	intron
1	168325234	168325604	ENSMUSG00000052534	intron
1	170031540	170031840	ENSMUSG00000026674	intron
1	170043988	170044339	ENSMUSG00000026674	intron
1	170483639	170484078	ENSMUSG00000038473	intron
1	171594708	171595154	ENSMUSG00000004709	intron
1	172732085	172732534	ENSMUSG00000037942	intron
1	174727785	174728164	ENSMUSG00000028354	intron
1	175633943	175634238	ENSMUSG00000039783	intron
1	176149016	176149394	ENSMUSG00000055214	intron
1	178053061	178053426	ENSMUSG00000091476	intron
1	178613346	178613638	ENSMUSG00000026494	intron
1	178683855	178684256	ENSMUSG00000026494	intron
1	179080192	179080591	ENSMUSG00000055067	intron
1	180089053	180089386	ENSMUSG00000026490	intron
1	180244312	180244719	ENSMUSG00000010609	intron
1	181743133	181743694	ENSMUSG00000047369	intron
1	182416343	182416655	ENSMUSG00000026510	intron
1	182775404	182776057	ENSMUSG00000038576	intron
1	182893261	182894100	ENSMUSG00000038576	intron
1	183095666	183095963	ENSMUSG00000030768	intron
1	184834503	184834850	ENSMUSG00000073481	intron
1	184926178	184926557	ENSMUSG00000026620	intron
1	185337506	185337879	ENSMUSG00000026617	intron
1	187752063	187752385	ENSMUSG00000026610	intron
1	188025361	188026012	ENSMUSG00000026610	intron
1	188569090	188569675	ENSMUSG00000026609	intron
1	189905753	189906144	ENSMUSG00000026603	intron
1	190725617	190725988	ENSMUSG00000089872	intron
1	190780517	190781054	ENSMUSG00000089872	intron
1	190781428	190782035	ENSMUSG00000089872	intron
1	191051290	191051936	ENSMUSG00000026632	intron
1	192230780	192231191	ENSMUSG00000058248	intron
1	192471404	192471733	ENSMUSG00000058248	intron
1	192669509	192669818	ENSMUSG00000037375	intron
1	194749440	194750029	ENSMUSG00000026640	intron
10	3409843	3410503	ENSMUSG00000040653	intron
10	3876048	3876525	ENSMUSG00000040624	intron
10	3937078	3937405	ENSMUSG00000040624	intron
10	4060555	4060846	ENSMUSG00000040675	intron
10	4278399	4278984	ENSMUSG00000038587	intron
10	4940599	4941018	ENSMUSG00000019768	intron
10	4974187	4974481	ENSMUSG00000019768	intron
10	6894695	6895240	ENSMUSG00000000766	intron
10	9854544	9854948	ENSMUSG00000019790	intron
10	10834113	10834535	ENSMUSG00000019828	intron
10	11024333	11024654	ENSMUSG00000019828	intron
10	11352725	11353197	ENSMUSG00000055493	intron
10	11440233	11440588	ENSMUSG00000055493	intron
10	12718104	12718460	ENSMUSG00000019820	intron
10	13725673	13726019	ENSMUSG00000019806	intron
10	13992518	13992829	ENSMUSG00000015501	intron
10	18360769	18361054	ENSMUSG00000039835	intron
10	18645003	18645441	ENSMUSG00000019852	intron
10	19751783	19752369	ENSMUSG00000020007	intron
10	20062558	20062853	ENSMUSG00000071369	intron
10	20221869	20222297	ENSMUSG00000019996	intron
10	20459788	20460082	ENSMUSG00000019990	intron
10	20964368	20964674	ENSMUSG00000019986	intron
10	22141817	22143128	ENSMUSG00000097327	intron
10	22438483	22438892	ENSMUSG00000097012	intron
10	25448392	25448832	ENSMUSG00000019978	intron
10	25487550	25487958	ENSMUSG00000019978	intron
10	28672245	28672589	ENSMUSG00000049109	intron
10	30590446	30590808	ENSMUSG00000019792	intron
10	31914485	31914771	ENSMUSG00000069670	intron
10	32427427	32427838	ENSMUSG00000069670	intron
10	32609498	32609988	ENSMUSG00000069670	intron
10	32754553	32754919	ENSMUSG00000069670	intron
10	33088030	33088439	ENSMUSG00000019787	intron
10	39578677	39579229	ENSMUSG00000086915	intron
10	40684100	40684575	ENSMUSG00000045555	intron
10	40759725	40760183	ENSMUSG00000045555	intron
10	41225754	41226324	ENSMUSG00000038417	intron
10	41791398	41791763	ENSMUSG00000019813	intron
10	41837659	41838034	ENSMUSG00000038332	intron
10	42238575	42238912	ENSMUSG00000048756	intron
10	42403364	42403653	ENSMUSG00000038302	intron
10	43010433	43010728	ENSMUSG00000038248	intron
10	43392140	43392467	ENSMUSG00000038240	intron
10	43488057	43488384	ENSMUSG00000038214	intron
10	43618025	43618445	ENSMUSG00000075184	intron
10	43928958	43929395	ENSMUSG00000019864	intron
10	44009120	44009794	ENSMUSG00000019866	intron
10	45186539	45186884	ENSMUSG00000019848	intron
10	45431129	45431738	ENSMUSG00000063804	intron
10	49368532	49368915	ENSMUSG00000056073	intron
10	52811891	52812185	ENSMUSG00000038602	intron
10	52873140	52873832	ENSMUSG00000038602	intron
10	53358707	53359039	ENSMUSG00000038594	intron
10	56219213	56219551	ENSMUSG00000038122	intron
10	58348443	58348853	ENSMUSG00000019920	intron
10	59109069	59109656	ENSMUSG00000037990	intron
10	59177945	59178296	ENSMUSG00000019917	intron
10	59179978	59180320	ENSMUSG00000019917	intron
10	59582996	59583516	ENSMUSG00000009647	intron
10	60018514	60018827	ENSMUSG00000044475	intron
10	60047989	60048347	ENSMUSG00000044475	intron
10	60193425	60193745	ENSMUSG00000057337	intron
10	62197343	62197759	ENSMUSG00000037031	intron
10	62822793	62823111	ENSMUSG00000047146	intron
10	62866795	62867096	ENSMUSG00000047146	intron
10	63799702	63800081	ENSMUSG00000060843	intron
10	64008337	64008775	ENSMUSG00000060843	intron
10	64673211	64673569	ENSMUSG00000060843	intron
10	64928000	64928405	ENSMUSG00000060843	intron
10	64980808	64981185	ENSMUSG00000060843	intron
10	67173150	67173491	ENSMUSG00000037876	intron
10	68166084	68166371	ENSMUSG00000019947	intron
10	68489525	68489871	ENSMUSG00000019945	intron
10	69841662	69842080	ENSMUSG00000069601	intron
10	69930997	69931372	ENSMUSG00000069601	intron
10	70151422	70152002	ENSMUSG00000048701	intron
10	70476766	70477064	ENSMUSG00000043259	intron
10	70541472	70542077	ENSMUSG00000043259	intron
10	71404263	71404626	ENSMUSG00000060733	intron
10	73576669	73576964	ENSMUSG00000052613	intron
10	73582457	73582814	ENSMUSG00000052613	intron
10	73913911	73914359	ENSMUSG00000052613	intron
10	74368544	74368906	ENSMUSG00000052613	intron
10	74409829	74410204	ENSMUSG00000052613	intron
10	75452287	75452622	ENSMUSG00000033416	intron
10	75700124	75700582	ENSMUSG00000020196	intron
10	76867123	76867522	ENSMUSG00000001120	intron
10	79932900	79933498	ENSMUSG00000019564	intron
10	81237682	81238019	ENSMUSG00000034949	intron
10	81616323	81616668	ENSMUSG00000074862	intron
10	83077027	83077479	ENSMUSG00000034612	intron
10	84943093	84943522	ENSMUSG00000035620	intron
10	85550445	85550749	ENSMUSG00000020042	intron
10	85627377	85627776	ENSMUSG00000020042	intron
10	86934236	86934631	ENSMUSG00000035459	intron
10	87840078	87840492	ENSMUSG00000058934	intron
10	87896515	87896984	ENSMUSG00000020053	intron
10	90016387	90016673	ENSMUSG00000058589	intron
10	90738846	90739137	ENSMUSG00000058589	intron
10	92967041	92967347	ENSMUSG00000020014	intron
10	92987576	92987930	ENSMUSG00000020014	intron
10	94057146	94057432	ENSMUSG00000020021	intron
10	94168719	94169263	ENSMUSG00000005897	intron
10	94575492	94575829	ENSMUSG00000020023	intron
10	94600295	94600698	ENSMUSG00000086269	intron
10	95262550	95262915	ENSMUSG00000045867	intron
10	95496990	95497715	ENSMUSG00000062981	intron
10	99013172	99013664	ENSMUSG00000019943	intron
10	99183347	99183706	ENSMUSG00000019952	intron
10	100520117	100520723	ENSMUSG00000019971	intron
10	103390976	103391301	ENSMUSG00000019894	intron
10	106510929	106511243	ENSMUSG00000053825	intron
10	106522107	106522563	ENSMUSG00000053825	intron
10	106658981	106659278	ENSMUSG00000053825	intron
10	106796570	106796975	ENSMUSG00000053825	intron
10	107845726	107846188	ENSMUSG00000091455	intron
10	108364339	108364898	ENSMUSG00000035873	intron
10	110449136	110449422	ENSMUSG00000020181	intron
10	110799474	110800107	ENSMUSG00000101801	intron
10	110808398	110808782	ENSMUSG00000101801	intron
10	111235829	111236118	ENSMUSG00000020189	intron
10	114723446	114723798	ENSMUSG00000050663	intron
10	114737341	114737675	ENSMUSG00000050663	intron
10	115348847	115349242	ENSMUSG00000069520	intron
10	116029772	116030406	ENSMUSG00000020151	intron
10	116419073	116419566	ENSMUSG00000054934	intron
10	117142896	117143491	ENSMUSG00000020170	intron
10	119986943	119987319	ENSMUSG00000034813	intron
10	120975714	120976174	ENSMUSG00000048661	intron
10	121291555	121292109	ENSMUSG00000052302	intron
10	121579107	121579687	ENSMUSG00000020115	intron
10	122087568	122087901	ENSMUSG00000034620	intron
10	122728587	122728944	ENSMUSG00000034613	intron
10	122866678	122867084	ENSMUSG00000034613	intron
10	123047368	123047877	ENSMUSG00000034602	intron
10	123273139	123273670	ENSMUSG00000044071	intron
10	123652120	123652667	ENSMUSG00000044071	intron
10	125324210	125324499	ENSMUSG00000020102	intron
10	127235000	127235464	ENSMUSG00000074657	intron
10	127612052	127612397	ENSMUSG00000040249	intron
10	128424415	128424719	ENSMUSG00000025373	intron
10	128735380	128735671	ENSMUSG00000025357	intron
11	3159449	3159881	ENSMUSG00000023764	intron
11	3168556	3169056	ENSMUSG00000023764	intron
11	3179905	3180329	ENSMUSG00000023764	intron
11	4262934	4263238	ENSMUSG00000034394	intron
11	4583870	4584345	ENSMUSG00000034354	intron
11	4818691	4819142	ENSMUSG00000009073	intron
11	5427540	5427933	ENSMUSG00000041961	intron
11	5963810	5964299	ENSMUSG00000002741	intron
[truncated: 6,299 more rows]
[truncated: 3 more columns]

## Sheet: Table S4
Table S4: Peaks pulled down by ERβ in the POA and the functional pathways enriched by these peaks. Data used for analysis in Fig.10.
Table S4.1: Peaks pulled down by ERα in the POA. Data used for analysis in Fig.10.A
chr	start	end	gene	peak_pos
1	17389667	17389977	ENSMUSG00000100398	up5k
1	24611663	24616114	ENSMUSG00000067736	up5k
1	65420882	65421181	ENSMUSG00000100504	up5k
1	84962662	84963132	ENSMUSG00000096802	up5k
1	85105596	85105877	ENSMUSG00000072109	up5k
1	85198316	85198721	ENSMUSG00000079457	up5k
1	85499167	85499531	ENSMUSG00000101751	up5k
1	147499781	147500059	ENSMUSG00000100380	up5k
1	165759294	165759675	ENSMUSG00000040713	up5k
1	165863620	165864007	ENSMUSG00000026565	up5k
1	193363982	193364280	ENSMUSG00000103895	up5k
1	194952858	194953122	ENSMUSG00000097325	up5k
10	3114507	3115034	ENSMUSG00000071434	up5k
10	3116175	3116940	ENSMUSG00000071434	up5k
10	58231295	58231581	ENSMUSG00000075045	up5k
10	58233448	58233863	ENSMUSG00000075045	up5k
10	58239160	58239600	ENSMUSG00000093601	up5k
11	3195944	3196584	ENSMUSG00000082658	up5k
11	88967840	88968157	ENSMUSG00000033983	up5k
11	90538482	90539137	ENSMUSG00000081043	up5k
11	102280931	102281245	ENSMUSG00000034757	up5k
12	113424377	113425223	ENSMUSG00000076618	up5k
13	73315086	73315356	ENSMUSG00000066407	up5k
13	85126562	85127513	ENSMUSG00000096449	up5k
13	119601885	119602244	ENSMUSG00000094114	up5k
14	6636994	6637594	ENSMUSG00000094590	up5k
14	19415727	19416313	ENSMUSG00000095280	up5k
14	69162000	69162522	ENSMUSG00000092499	up5k
15	100866949	100867404	ENSMUSG00000023033	up5k
17	24593942	24594289	ENSMUSG00000002496	up5k
17	34282205	34282559	ENSMUSG00000036594	up5k
17	34603532	34603829	ENSMUSG00000034254	up5k
19	5293212	5293471	ENSMUSG00000047658	up5k
19	46666563	46666849	ENSMUSG00000003555	up5k
2	22587399	22588006	ENSMUSG00000083563	up5k
2	98662259	98662777	ENSMUSG00000075014	up5k
2	98666264	98667325	ENSMUSG00000075014	up5k
2	161250696	161250986	ENSMUSG00000081099	up5k
3	94572015	94572629	ENSMUSG00000105412	up5k
3	97121468	97121842	ENSMUSG00000106324	up5k
4	9959212	9959683	ENSMUSG00000082501	up5k
4	31987121	31987388	ENSMUSG00000084201	up5k
4	115911426	115911686	ENSMUSG00000028707	up5k
4	141009166	141009679	ENSMUSG00000060572	up5k
4	146173605	146174092	ENSMUSG00000081522	up5k
4	147438697	147439055	ENSMUSG00000082248	up5k
5	84618335	84619090	ENSMUSG00000105658	up5k
5	107427423	107427727	ENSMUSG00000033794	up5k
5	110541585	110541891	ENSMUSG00000033316	up5k
5	144767158	144767531	ENSMUSG00000045482	up5k
6	29747883	29749035	ENSMUSG00000081564	up5k
6	42137563	42137889	ENSMUSG00000047102	up5k
6	65380320	65380708	ENSMUSG00000029917	up5k
6	108659750	108660062	ENSMUSG00000030103	up5k
7	90441408	90442086	ENSMUSG00000051451	up5k
8	72642782	72643225	ENSMUSG00000048148	up5k
8	105289203	105289532	ENSMUSG00000043251	up5k
9	3000040	3002344	ENSMUSG00000091028	up5k
9	3003279	3003750	ENSMUSG00000096385	up5k
9	3009298	3010035	ENSMUSG00000096519	up5k
9	3012239	3013515	ENSMUSG00000096519	up5k
9	3013994	3014378	ENSMUSG00000074564	up5k
9	3016575	3017229	ENSMUSG00000095547	up5k
9	3017865	3018707	ENSMUSG00000095186	up5k
9	3020195	3021144	ENSMUSG00000095186	up5k
9	3023411	3024669	ENSMUSG00000095186	up5k
9	3031663	3032952	ENSMUSG00000096736	up5k
9	3034347	3035415	ENSMUSG00000096736	up5k
9	50759547	50759903	ENSMUSG00000037971	up5k
X	4192485	4192778	ENSMUSG00000082489	up5k
1	12657470	12657851	ENSMUSG00000098163	down5k
1	26687505	26688111	ENSMUSG00000073722	down5k
1	85256844	85257298	ENSMUSG00000090252	down5k
1	183299135	183299594	ENSMUSG00000046836	down5k
1	191575735	191575994	ENSMUSG00000037474	down5k
10	33810697	33811060	ENSMUSG00000071343	down5k
10	130594442	130595054	ENSMUSG00000096755	down5k
11	18331832	18332171	ENSMUSG00000081302	down5k
11	109011646	109012122	ENSMUSG00000081392	down5k
12	69159304	69159626	ENSMUSG00000034892	down5k
13	54693855	54694380	ENSMUSG00000034928	down5k
13	120321413	120321699	ENSMUSG00000095821	down5k
14	3545435	3546016	ENSMUSG00000094880	down5k
14	3922334	3922810	ENSMUSG00000096218	down5k
14	19416891	19419358	ENSMUSG00000095280	down5k
14	79664038	79664662	ENSMUSG00000022025	down5k
15	31605369	31605641	ENSMUSG00000022234	down5k
15	75333961	75334249	ENSMUSG00000101075	down5k
17	36231211	36231613	ENSMUSG00000101932	down5k
18	7628715	7629020	ENSMUSG00000057440	down5k
18	53960034	53960617	ENSMUSG00000073563	down5k
2	28797739	28798006	ENSMUSG00000082796	down5k
2	57629491	57629781	ENSMUSG00000081642	down5k
2	175024095	175024366	ENSMUSG00000078906	down5k
2	179180274	179180545	ENSMUSG00000061897	down5k
3	51766112	51766751	ENSMUSG00000102732	down5k
3	60045120	60045883	ENSMUSG00000027761	down5k
3	127896355	127896850	ENSMUSG00000050549	down5k
3	159939406	159939721	ENSMUSG00000028173	down5k
4	3331107	3331424	ENSMUSG00000083632	down5k
4	117729509	117730052	ENSMUSG00000108127	down5k
4	118547236	118548718	ENSMUSG00000050854	down5k
4	155770055	155770372	ENSMUSG00000054514	down5k
4	156341170	156342257	ENSMUSG00000057021	down5k
4	156342734	156343217	ENSMUSG00000057021	down5k
4	156356793	156357347	ENSMUSG00000096042	down5k
5	32737532	32737797	ENSMUSG00000082305	down5k
5	34580328	34580673	ENSMUSG00000107128	down5k
5	62890580	62890886	ENSMUSG00000090326	down5k
5	137152255	137152929	ENSMUSG00000037390	down5k
6	57665108	57665437	ENSMUSG00000029798	down5k
6	83899986	83900317	ENSMUSG00000107991	down5k
6	123419190	123419639	ENSMUSG00000094145	down5k
7	12010377	12010831	ENSMUSG00000092318	down5k
7	103605744	103606085	ENSMUSG00000073944	down5k
7	119305383	119305698	ENSMUSG00000108921	down5k
7	128187696	128187965	ENSMUSG00000108531	down5k
8	4532157	4532513	ENSMUSG00000008206	down5k
8	20946880	20947440	ENSMUSG00000079120	down5k
8	94099495	94100007	ENSMUSG00000031755	down5k
8	95438655	95438920	ENSMUSG00000031796	down5k
9	3004036	3004793	ENSMUSG00000091028	down5k
9	3006311	3007667	ENSMUSG00000091028	down5k
9	3025466	3025946	ENSMUSG00000095547	down5k
9	3037743	3038268	ENSMUSG00000095891	down5k
X	41249921	41250201	ENSMUSG00000081880	down5k
X	52884722	52885029	ENSMUSG00000083683	down5k
X	109284586	109284848	ENSMUSG00000081681	down5k
X	169989369	169989773	ENSMUSG00000087263	down5k
Y	90763643	90764080	ENSMUSG00000095134	down5k
1	6802059	6802327	ENSMUSG00000033740	exon
1	85164359	85164879	ENSMUSG00000052477	exon
1	85609621	85610323	ENSMUSG00000070031	exon
1	87036871	87037360	ENSMUSG00000053333	exon
10	59350502	59350794	ENSMUSG00000019916	exon
11	33623408	33623722	ENSMUSG00000073052	exon
12	102354887	102355268	ENSMUSG00000044456	exon
13	95008281	95008839	ENSMUSG00000042015	exon
14	35520644	35520926	ENSMUSG00000041078	exon
16	11143906	11144302	ENSMUSG00000037965	exon
17	23477642	23477913	ENSMUSG00000091407	exon
17	43449464	43449824	ENSMUSG00000056492	exon
2	122681408	122682027	ENSMUSG00000005802	exon
3	122134788	122135096	ENSMUSG00000028125	exon
5	15473077	15473507	ENSMUSG00000106004	exon
5	32726148	32726556	ENSMUSG00000082305	exon
5	86533686	86534050	ENSMUSG00000048764	exon
5	108682646	108682936	ENSMUSG00000033540	exon
5	115846382	115846654	ENSMUSG00000029516	exon
6	79818081	79818348	ENSMUSG00000096887	exon
7	29023641	29023954	ENSMUSG00000030592	exon
7	73406009	73406294	ENSMUSG00000070509	exon
7	126107057	126107449	ENSMUSG00000000131	exon
7	141638890	141639297	ENSMUSG00000048191	exon
9	56223572	56223980	ENSMUSG00000074305	exon
9	123461792	123462189	ENSMUSG00000035202	exon
1	24331268	24331667	ENSMUSG00000026141	intron
1	39439648	39439923	ENSMUSG00000003134	intron
1	40301605	40301900	ENSMUSG00000026072	intron
1	43777820	43778720	ENSMUSG00000057363	intron
1	44692712	44693253	ENSMUSG00000056870	intron
1	46449163	46449448	ENSMUSG00000101337	intron
1	57889531	57889922	ENSMUSG00000038305	intron
1	63630338	63630711	ENSMUSG00000069085	intron
1	74015239	74015516	ENSMUSG00000055322	intron
1	75461007	75462330	ENSMUSG00000033007	intron
1	85029183	85029771	ENSMUSG00000052477	intron
1	85087332	85087925	ENSMUSG00000052477	intron
1	85147735	85148032	ENSMUSG00000052477	intron
1	85179590	85179988	ENSMUSG00000052477	intron
1	85339976	85340327	ENSMUSG00000089937	intron
1	85503906	85504200	ENSMUSG00000101751	intron
1	85624918	85625424	ENSMUSG00000070031	intron
1	87875980	87876248	ENSMUSG00000070738	intron
1	104968718	104969212	ENSMUSG00000050840	intron
1	130064339	130064705	ENSMUSG00000042581	intron
1	130695527	130695829	ENSMUSG00000101904	intron
1	166493691	166494023	ENSMUSG00000086056	intron
1	181743087	181743722	ENSMUSG00000047369	intron
1	190781743	190782215	ENSMUSG00000089872	intron
10	7634214	7634645	ENSMUSG00000019795	intron
10	9853788	9854202	ENSMUSG00000019790	intron
10	9854902	9855193	ENSMUSG00000019790	intron
10	11352793	11353061	ENSMUSG00000055493	intron
10	22141821	22143108	ENSMUSG00000097327	intron
10	23146491	23146836	ENSMUSG00000010461	intron
10	25474275	25474581	ENSMUSG00000019978	intron
10	40081197	40081467	ENSMUSG00000019838	intron
10	43336461	43336835	ENSMUSG00000038240	intron
10	43963789	43964052	ENSMUSG00000019866	intron
10	44018508	44019072	ENSMUSG00000019866	intron
10	59033661	59034058	ENSMUSG00000037990	intron
10	78343749	78344023	ENSMUSG00000001211	intron
10	84385804	84386080	ENSMUSG00000020032	intron
10	89912454	89912966	ENSMUSG00000058589	intron
10	94863360	94863723	ENSMUSG00000074785	intron
10	95496990	95497526	ENSMUSG00000062981	intron
10	100095513	100095795	ENSMUSG00000019966	intron
10	120158805	120159361	ENSMUSG00000020227	intron
10	121944536	121944823	ENSMUSG00000020121	intron
10	122866684	122867028	ENSMUSG00000034613	intron
11	3159469	3159953	ENSMUSG00000023764	intron
11	3168612	3168991	ENSMUSG00000023764	intron
11	16879602	16879858	ENSMUSG00000020122	intron
11	26194196	26194492	ENSMUSG00000032985	intron
11	34544539	34545099	ENSMUSG00000020143	intron
11	34681752	34682455	ENSMUSG00000020143	intron
11	59745820	59746404	ENSMUSG00000005417	intron
11	65717314	65717587	ENSMUSG00000033352	intron
11	81867192	81867451	ENSMUSG00000020704	intron
11	89081710	89082033	ENSMUSG00000072553	intron
11	93581256	93581526	ENSMUSG00000056158	intron
11	98653103	98653723	ENSMUSG00000017211	intron
11	101740149	101740418	ENSMUSG00000034931	intron
11	121184708	121185319	ENSMUSG00000025169	intron
12	4221147	4221552	ENSMUSG00000020652	intron
12	36106370	36106733	ENSMUSG00000020547	intron
12	38491466	38491752	ENSMUSG00000036095	intron
12	52906485	52906809	ENSMUSG00000061603	intron
12	52931620	52932168	ENSMUSG00000061603	intron
12	53318939	53319256	ENSMUSG00000021010	intron
12	67059166	67059946	ENSMUSG00000034912	intron
12	78350869	78351173	ENSMUSG00000047454	intron
12	80380203	80380617	ENSMUSG00000049106	intron
12	80807607	80807891	ENSMUSG00000021133	intron
12	116577284	116577547	ENSMUSG00000056553	intron
13	8809181	8809508	ENSMUSG00000021147	intron
13	13754560	13755285	ENSMUSG00000019726	intron
13	13982065	13982366	ENSMUSG00000039242	intron
13	44869572	44870055	ENSMUSG00000038518	intron
13	45398616	45399119	ENSMUSG00000038175	intron
13	45714692	45715012	ENSMUSG00000046876	intron
13	57857659	57857916	ENSMUSG00000056222	intron
13	63456639	63456948	ENSMUSG00000021461	intron
13	74682345	74682679	ENSMUSG00000021583	intron
13	76133350	76133955	ENSMUSG00000033991	intron
13	92489346	92490154	ENSMUSG00000021706	intron
13	92642417	92642743	ENSMUSG00000021703	intron
13	96572322	96572838	ENSMUSG00000021669	intron
13	103756529	103756850	ENSMUSG00000032621	intron
13	119596720	119597052	ENSMUSG00000074634	intron
13	119598236	119599193	ENSMUSG00000074634	intron
13	119599839	119600429	ENSMUSG00000074634	intron
14	6282874	6283270	ENSMUSG00000079396	intron
14	8006018	8006289	ENSMUSG00000025277	intron
14	8018626	8019166	ENSMUSG00000025277	intron
14	8359792	8360178	ENSMUSG00000021749	intron
14	10115694	10116090	ENSMUSG00000060579	intron
14	22831163	22831675	ENSMUSG00000063458	intron
14	26739922	26740426	ENSMUSG00000021879	intron
14	35205828	35206283	ENSMUSG00000041078	intron
14	64986699	64987173	ENSMUSG00000021975	intron
14	115116056	115116383	ENSMUSG00000022112	intron
14	117386351	117386634	ENSMUSG00000058571	intron
14	118145392	118146009	ENSMUSG00000022131	intron
14	118802029	118802634	ENSMUSG00000022132	intron
14	122594899	122595278	ENSMUSG00000041650	intron
14	123879805	123880381	ENSMUSG00000032925	intron
15	9015773	9016339	ENSMUSG00000048424	intron
15	22799788	22800522	ENSMUSG00000040420	intron
15	30221964	30222282	ENSMUSG00000022240	intron
15	34630126	34630614	ENSMUSG00000038879	intron
15	35908819	35909381	ENSMUSG00000037646	intron
15	58438553	58439266	ENSMUSG00000037119	intron
15	68136789	68137090	ENSMUSG00000022335	intron
15	68229083	68229345	ENSMUSG00000022335	intron
15	69025362	69025636	ENSMUSG00000022332	intron
15	93468444	93469067	ENSMUSG00000036167	intron
15	93553197	93553463	ENSMUSG00000036158	intron
15	95469660	95469929	ENSMUSG00000022454	intron
16	11248889	11249354	ENSMUSG00000062203	intron
16	22831218	22831628	ENSMUSG00000004462	intron
16	24583361	24583755	ENSMUSG00000033306	intron
16	27412257	27412549	ENSMUSG00000038127	intron
16	36243821	36244126	ENSMUSG00000095620	intron
16	57391183	57391676	ENSMUSG00000022748	intron
16	65056234	65056721	ENSMUSG00000050783	intron
16	93992637	93993318	ENSMUSG00000047109	intron
16	96293035	96293504	ENSMUSG00000074892	intron
17	3081784	3082831	ENSMUSG00000023795	intron
17	10682803	10683079	ENSMUSG00000037196	intron
17	12471775	12472117	ENSMUSG00000023828	intron
17	13550707	13553171	ENSMUSG00000038347	intron
17	13589908	13591566	ENSMUSG00000038347	intron
17	13654614	13655126	ENSMUSG00000038347	intron
17	15718228	15718535	ENSMUSG00000023852	intron
17	30083198	30083844	ENSMUSG00000044477	intron
17	66127528	66127834	ENSMUSG00000035842	intron
17	67741362	67741626	ENSMUSG00000032796	intron
17	71222535	71222811	ENSMUSG00000024052	intron
17	84462984	84463856	ENSMUSG00000024251	intron
18	7414364	7414652	ENSMUSG00000057440	intron
18	12033767	12034045	ENSMUSG00000049411	intron
18	12830899	12831226	ENSMUSG00000044252	intron
18	35151731	35152052	ENSMUSG00000037815	intron
18	40308022	40308409	ENSMUSG00000051401	intron
18	42557780	42558540	ENSMUSG00000024498	intron
18	76984924	76985276	ENSMUSG00000025420	intron
19	5149018	5149286	ENSMUSG00000024855	intron
19	11014467	11014734	ENSMUSG00000094584	intron
19	24364921	24365227	ENSMUSG00000024867	intron
19	45650013	45650304	ENSMUSG00000040913	intron
19	56347689	56347947	ENSMUSG00000049134	intron
19	58113265	58113688	ENSMUSG00000054843	intron
19	58301999	58302267	ENSMUSG00000025089	intron
2	20899870	20900208	ENSMUSG00000036591	intron
2	27064550	27065092	ENSMUSG00000009214	intron
2	28682475	28682740	ENSMUSG00000026812	intron
2	28999956	29000503	ENSMUSG00000079502	intron
2	52696685	52698537	ENSMUSG00000055371	intron
2	53035986	53036262	ENSMUSG00000036053	intron
2	58425948	58426480	ENSMUSG00000026836	intron
2	59929013	59929413	ENSMUSG00000026987	intron
2	60631598	60632200	ENSMUSG00000026971	intron
2	62195873	62196432	ENSMUSG00000026904	intron
2	66189206	66189484	ENSMUSG00000034848	intron
2	67466254	67466671	ENSMUSG00000027022	intron
2	67939431	67939729	ENSMUSG00000034780	intron
2	94329413	94329923	ENSMUSG00000027194	intron
2	121520741	121521274	ENSMUSG00000027242	intron
2	121522414	121522686	ENSMUSG00000027242	intron
2	168580578	168580845	ENSMUSG00000027544	intron
3	18130663	18130952	ENSMUSG00000039519	intron
3	26725134	26725583	ENSMUSG00000039335	intron
3	32163026	32163314	ENSMUSG00000037610	intron
3	40550192	40550568	ENSMUSG00000060798	intron
3	53135299	53135701	ENSMUSG00000048332	intron
3	56140874	56141226	ENSMUSG00000027799	intron
3	80742597	80742854	ENSMUSG00000033981	intron
3	85438416	85438787	ENSMUSG00000102805	intron
3	96044545	96045001	ENSMUSG00000015747	intron
3	96842204	96842786	ENSMUSG00000038298	intron
3	99981120	99981422	ENSMUSG00000027867	intron
3	122805301	122805787	ENSMUSG00000053965	intron
3	123677151	123677467	ENSMUSG00000027977	intron
3	127149815	127150247	ENSMUSG00000032826	intron
3	133351507	133352105	ENSMUSG00000028013	intron
3	146101181	146101464	ENSMUSG00000043020	intron
3	152314685	152314991	ENSMUSG00000054942	intron
3	153928754	153929048	ENSMUSG00000062908	intron
4	17957653	17958066	ENSMUSG00000028226	intron
4	32666037	32666330	ENSMUSG00000058006	intron
4	36611560	36611843	ENSMUSG00000045083	intron
4	53585987	53586309	ENSMUSG00000028412	intron
4	57753249	57753519	ENSMUSG00000089945	intron
4	95702325	95702661	ENSMUSG00000028573	intron
4	101769561	101770078	ENSMUSG00000057722	intron
4	102494270	102494590	ENSMUSG00000028525	intron
4	103271334	103271802	ENSMUSG00000028520	intron
4	103364556	103365013	ENSMUSG00000035069	intron
4	120864431	120864780	ENSMUSG00000032890	intron
4	124567025	124567302	ENSMUSG00000098760	intron
4	131896120	131896539	ENSMUSG00000028911	intron
4	146545318	146545636	ENSMUSG00000086046	intron
5	3610562	3611037	ENSMUSG00000005907	intron
5	4053394	4053729	ENSMUSG00000040407	intron
5	15689017	15689306	ENSMUSG00000089871	intron
5	23180864	23181165	ENSMUSG00000106379	intron
5	25817101	25818307	ENSMUSG00000056367	intron
5	28599583	28599926	ENSMUSG00000097726	intron
5	30163057	30163340	ENSMUSG00000059447	intron
5	36630446	36630781	ENSMUSG00000029190	intron
5	36660899	36661247	ENSMUSG00000029190	intron
5	72515526	72515869	ENSMUSG00000072889	intron
5	103570203	103570548	ENSMUSG00000034573	intron
5	104330833	104332152	ENSMUSG00000053863	intron
5	105261154	105261496	ENSMUSG00000079362	intron
5	110963542	110964077	ENSMUSG00000033209	intron
5	111068751	111069050	ENSMUSG00000033209	intron
5	112756553	112757238	ENSMUSG00000072720	intron
5	115664294	115664559	ENSMUSG00000041609	intron
5	124710113	124710467	ENSMUSG00000038023	intron
5	130449552	130449955	ENSMUSG00000060371	intron
5	132454860	132455162	ENSMUSG00000029673	intron
5	134378867	134379152	ENSMUSG00000023079	intron
5	140438915	140439478	ENSMUSG00000056076	intron
5	144986556	144986944	ENSMUSG00000038770	intron
5	146260979	146261365	ENSMUSG00000029635	intron
5	146463843	146464155	ENSMUSG00000029636	intron
5	147611435	147611714	ENSMUSG00000029648	intron
6	4923828	4924290	ENSMUSG00000032827	intron
6	23480795	23481235	ENSMUSG00000017978	intron
6	56247411	56247874	ENSMUSG00000004347	intron
6	65407258	65407565	ENSMUSG00000029917	intron
6	96556326	96556646	ENSMUSG00000059187	intron
6	96596341	96596662	ENSMUSG00000059187	intron
6	96970856	96971116	ENSMUSG00000046500	intron
6	102503755	102504084	ENSMUSG00000030075	intron
6	103649048	103649319	ENSMUSG00000030077	intron
6	124211737	124212143	ENSMUSG00000072778	intron
6	144431479	144431766	ENSMUSG00000041540	intron
6	145528123	145528422	ENSMUSG00000054966	intron
7	7878721	7879007	ENSMUSG00000091651	intron
7	44574386	44574899	ENSMUSG00000002204	intron
7	44738721	44739119	ENSMUSG00000048012	intron
7	76833004	76833411	ENSMUSG00000025754	intron
7	81309999	81310317	ENSMUSG00000025584	intron
7	97796027	97796656	ENSMUSG00000030774	intron
7	104477375	104477644	ENSMUSG00000057596	intron
7	109952946	109953331	ENSMUSG00000035901	intron
7	133812360	133812804	ENSMUSG00000053111	intron
7	134054709	134054972	ENSMUSG00000054555	intron
8	9296919	9297429	ENSMUSG00000079157	intron
8	9757007	9757346	ENSMUSG00000079157	intron
8	10305535	10305962	ENSMUSG00000039057	intron
8	10486398	10486668	ENSMUSG00000039057	intron
8	14306734	14307349	ENSMUSG00000047495	intron
8	23095474	23095807	ENSMUSG00000031543	intron
8	27144874	27145155	ENSMUSG00000031488	intron
8	39152871	39153208	ENSMUSG00000039530	intron
8	39155353	39155757	ENSMUSG00000039530	intron
8	46117527	46117893	ENSMUSG00000038291	intron
8	68683129	68683440	ENSMUSG00000036356	intron
8	77260689	77261046	ENSMUSG00000037148	intron
8	109950579	109950855	ENSMUSG00000001672	intron
8	111668070	111668332	ENSMUSG00000055835	intron
9	29484057	29484515	ENSMUSG00000059974	intron
9	59756572	59757141	ENSMUSG00000039585	intron
9	69099575	69100328	ENSMUSG00000032238	intron
9	70244944	70245283	ENSMUSG00000032220	intron
9	70623026	70623608	ENSMUSG00000042444	intron
9	73482260	73482521	ENSMUSG00000062151	intron
9	87205442	87205745	ENSMUSG00000056919	intron
9	105455636	105456108	ENSMUSG00000032570	intron
9	118803100	118803596	ENSMUSG00000039115	intron
9	124424743	124425011	ENSMUSG00000093803	intron
X	7306853	7307312	ENSMUSG00000004317	intron
X	12041069	12041402	ENSMUSG00000040363	intron
X	46311786	46312165	ENSMUSG00000085157	intron
X	76598550	76599141	ENSMUSG00000079525	intron
X	83209340	83209660	ENSMUSG00000045103	intron
X	84154619	84154942	ENSMUSG00000045103	intron
X	86897344	86897765	ENSMUSG00000052372	intron
X	96516273	96516591	ENSMUSG00000031209	intron
X	100092402	100092716	ENSMUSG00000059327	intron
X	112370742	112371164	ENSMUSG00000025525	intron
X	140997072	140997680	ENSMUSG00000079418	intron
X	145115102	145115607	ENSMUSG00000071679	intron
X	151394538	151394795	ENSMUSG00000025262	intron
X	170673183	170673591	ENSMUSG00000093806	intron
Y	90811919	90812902	ENSMUSG00000096768	intron
Y	90813491	90813893	ENSMUSG00000096768	intron
11	54140029	54140733	--	intergenic
11	20378974	20379558	--	intergenic
11	91763724	91764005	--	intergenic
11	121982364	121982620	--	intergenic
11	107198515	107199501	--	intergenic
11	46504191	46504577	--	intergenic
11	3103697	3104419	--	intergenic
11	56531458	56531833	--	intergenic
11	27318148	27318694	--	intergenic
11	10535007	10535348	--	intergenic
11	3100367	3103053	--	intergenic
11	45724832	45725228	--	intergenic
11	53486547	53486834	--	intergenic
11	3112318	3112653	--	intergenic
11	82485802	82486170	--	intergenic
7	64078443	64079167	--	intergenic
7	59736439	59736908	--	intergenic
7	42397043	42397355	--	intergenic
7	142621481	142621739	--	intergenic
7	64468448	64469196	--	intergenic
7	112638065	112638373	--	intergenic
7	105414832	105415092	--	intergenic
7	59771478	59771831	--	intergenic
7	113015291	113015617	--	intergenic
7	70571846	70572202	--	intergenic
7	59760064	59760359	--	intergenic
7	123512547	123512809	--	intergenic
7	13202554	13202811	--	intergenic
7	64475720	64475980	--	intergenic
7	64086035	64086718	--	intergenic
7	117124992	117125347	--	intergenic
7	64073428	64074313	--	intergenic
7	103288399	103288705	--	intergenic
7	48632917	48633239	--	intergenic
7	64080312	64080612	--	intergenic
7	5206470	5206758	--	intergenic
7	90522009	90522424	--	intergenic
7	51327594	51328360	--	intergenic
7	59767473	59767767	--	intergenic
7	59769800	59770086	--	intergenic
7	145340932	145341457	--	intergenic
7	108499722	108500022	--	intergenic
7	59778856	59779112	--	intergenic
7	59754161	59754584	--	intergenic
7	94037397	94037698	--	intergenic
7	64493788	64494135	--	intergenic
Y	90769013	90769317	--	intergenic
Y	90738070	90738386	--	intergenic
Y	142780	143115	--	intergenic
2	14502992	14503258	--	intergenic
2	28433913	28434281	--	intergenic
2	181930260	181931685	--	intergenic
2	33933926	33934480	--	intergenic
2	181918590	181919291	--	intergenic
2	3050042	3050732	--	intergenic
2	181929066	181929393	--	intergenic
2	22739271	22739944	--	intergenic
2	67089769	67090237	--	intergenic
2	181916940	181918168	--	intergenic
2	36408082	36408445	--	intergenic
2	181928156	181928597	--	intergenic
2	182012734	182013229	--	intergenic
2	10281748	10282195	--	intergenic
2	9775065	9775522	--	intergenic
2	142951173	142951720	--	intergenic
2	171815075	171815518	--	intergenic
2	28183988	28184714	--	intergenic
17	77253376	77253762	--	intergenic
17	60282929	60283196	--	intergenic
17	13305955	13306268	--	intergenic
17	3026993	3027442	--	intergenic
17	3008775	3009048	--	intergenic
17	60790199	60790587	--	intergenic
17	3036001	3036853	--	intergenic
17	3012215	3013466	--	intergenic
17	3020022	3021031	--	intergenic
17	3038074	3038508	--	intergenic
17	37426634	37426958	--	intergenic
17	7700521	7700857	--	intergenic
17	3006808	3007540	--	intergenic
17	4626176	4626568	--	intergenic
17	4377287	4377571	--	intergenic
17	39847644	39848531	--	intergenic
17	23531653	23532019	--	intergenic
17	22876275	22876541	--	intergenic
17	13969707	13970134	--	intergenic
17	3010018	3010647	--	intergenic
17	64239748	64240469	--	intergenic
17	25678139	25678432	--	intergenic
17	39843035	39846401	--	intergenic
17	3029704	3030921	--	intergenic
17	3022434	3023114	--	intergenic
17	83645136	83645472	--	intergenic
1	85464691	85464971	--	intergenic
1	63779778	63780049	--	intergenic
1	112457375	112457690	--	intergenic
1	184473679	184474371	--	intergenic
1	39755961	39756483	--	intergenic
1	133594554	133595980	--	intergenic
1	169326146	169326406	--	intergenic
1	95451930	95452292	--	intergenic
1	195241568	195241901	--	intergenic
1	117253894	117254360	--	intergenic
1	164726874	164727167	--	intergenic
1	195371727	195372023	--	intergenic
1	7387371	7387811	--	intergenic
1	95205660	95205921	--	intergenic
1	130790024	130790298	--	intergenic
1	159099060	159099351	--	intergenic
1	78573777	78574537	--	intergenic
1	124967792	124968175	--	intergenic
1	30066657	30066950	--	intergenic
1	142316616	142316919	--	intergenic
1	28875041	28875416	--	intergenic
1	23556665	23556993	--	intergenic
1	110503895	110504202	--	intergenic
18	81152368	81152852	--	intergenic
18	50538070	50538367	--	intergenic
18	19133232	19133530	--	intergenic
18	28629718	28629994	--	intergenic
18	41295667	41295923	--	intergenic
18	32150778	32151068	--	intergenic
18	56932905	56933352	--	intergenic
18	89917280	89917678	--	intergenic
18	85697926	85698314	--	intergenic
18	3005441	3006755	--	intergenic
18	4410641	4410955	--	intergenic
18	82081578	82081920	--	intergenic
18	14913783	14914041	--	intergenic
18	90602183	90602644	--	intergenic
18	3004596	3005108	--	intergenic
18	82170301	82170886	--	intergenic
18	64798227	64798701	--	intergenic
18	50664960	50665436	--	intergenic
18	59954324	59954896	--	intergenic
18	8248140	8248399	--	intergenic
18	12949223	12949570	--	intergenic
13	72591704	72592128	--	intergenic
13	74528571	74530686	--	intergenic
13	46496275	46496657	--	intergenic
13	30520232	30520506	--	intergenic
13	9011688	9012235	--	intergenic
13	5823888	5824185	--	intergenic
13	35038338	35039086	--	intergenic
13	26441113	26441704	--	intergenic
13	111213501	111213838	--	intergenic
13	60097142	60097606	--	intergenic
13	6784440	6784857	--	intergenic
13	99790920	99791223	--	intergenic
13	14809023	14809533	--	intergenic
13	9834306	9834569	--	intergenic
13	13860611	13861173	--	intergenic
13	110743976	110744570	--	intergenic
13	3372717	3374349	--	intergenic
13	111843397	111843720	--	intergenic
13	6315536	6315810	--	intergenic
13	54019871	54020423	--	intergenic
13	78826826	78827182	--	intergenic
16	13759779	13760274	--	intergenic
16	74613835	74614316	--	intergenic
16	50819542	50819836	--	intergenic
16	87509140	87509468	--	intergenic
16	70145008	70145811	--	intergenic
16	98107425	98107802	--	intergenic
16	3231629	3231893	--	intergenic
16	3246510	3246773	--	intergenic
16	3233499	3234760	--	intergenic
16	86820792	86821210	--	intergenic
16	12614955	12615232	--	intergenic
16	3235969	3237437	--	intergenic
16	47648123	47648453	--	intergenic
16	3114558	3115535	--	intergenic
16	17222214	17222499	--	intergenic
16	50030504	50030779	--	intergenic
16	64619747	64620015	--	intergenic
16	88301228	88301547	--	intergenic
16	3349540	3350132	--	intergenic
16	93213783	93214069	--	intergenic
16	3116225	3117056	--	intergenic
16	3351091	3351962	--	intergenic
16	60947677	60948495	--	intergenic
16	74596655	74596938	--	intergenic
16	30717450	30718686	--	intergenic
6	70652610	70652883	--	intergenic
6	79837787	79838168	--	intergenic
6	31595871	31596279	--	intergenic
6	3050444	3050915	--	intergenic
6	146665932	146666233	--	intergenic
6	41880747	41881032	--	intergenic
6	112531116	112531376	--	intergenic
6	4814500	4814948	--	intergenic
6	53083952	53084787	--	intergenic
6	66654872	66655637	--	intergenic
6	142983785	142984168	--	intergenic
6	32065146	32065425	--	intergenic
6	3290917	3291220	--	intergenic
6	47753652	47754120	--	intergenic
6	114341209	114342402	--	intergenic
6	75844276	75844686	--	intergenic
6	21200531	21200792	--	intergenic
X	50215203	50215546	--	intergenic
X	65215562	65216002	--	intergenic
X	31726053	31726350	--	intergenic
X	170811076	170811347	--	intergenic
X	66537792	66538065	--	intergenic
X	114267298	114267708	--	intergenic
X	170758190	170758536	--	intergenic
X	66494410	66495134	--	intergenic
X	34482662	34482922	--	intergenic
X	52886106	52886653	--	intergenic
X	75643592	75643894	--	intergenic
X	117088765	117089340	--	intergenic
X	65540232	65540656	--	intergenic
X	69131679	69132009	--	intergenic
X	170880936	170881330	--	intergenic
X	48760735	48761062	--	intergenic
X	146031204	146031586	--	intergenic
X	123301079	123301351	--	intergenic
3	149052476	149052949	--	intergenic
3	87412744	87413062	--	intergenic
3	3123872	3124277	--	intergenic
3	133775889	133776194	--	intergenic
3	3010964	3011368	--	intergenic
3	140140550	140141072	--	intergenic
3	64245442	64245772	--	intergenic
3	152701655	152701935	--	intergenic
3	144250524	144250810	--	intergenic
3	78338588	78339015	--	intergenic
3	109329586	109329900	--	intergenic
3	52917010	52917584	--	intergenic
3	34695642	34695951	--	intergenic
3	3147135	3147507	--	intergenic
3	65428756	65429016	--	intergenic
3	17734260	17734980	--	intergenic
3	92548090	92548544	--	intergenic
3	3001419	3001992	--	intergenic
3	11596683	11596945	--	intergenic
3	56575435	56575788	--	intergenic
3	8245239	8246610	--	intergenic
3	29737882	29738527	--	intergenic
3	64172134	64172530	--	intergenic
3	120366242	120366636	--	intergenic
3	5860339	5860826	--	intergenic
3	21192193	21192471	--	intergenic
3	14684523	14684922	--	intergenic
3	48386463	48386848	--	intergenic
3	67409495	67409785	--	intergenic
3	97462238	97462662	--	intergenic
3	4918400	4918725	--	intergenic
3	99798368	99798656	--	intergenic
3	33768173	33768678	--	intergenic
3	70687984	70688265	--	intergenic
3	77065121	77065546	--	intergenic
3	62159145	62159492	--	intergenic
9	82810933	82811307	--	intergenic
9	27760793	27761130	--	intergenic
9	24542024	24542282	--	intergenic
9	87361282	87361546	--	intergenic
9	19237242	19237665	--	intergenic
9	121929563	121930050	--	intergenic
9	32354712	32355692	--	intergenic
9	11604245	11604694	--	intergenic
9	78889268	78889576	--	intergenic
9	13534439	13534833	--	intergenic
9	3258572	3259316	--	intergenic
9	38240984	38241484	--	intergenic
9	115458413	115458792	--	intergenic
9	11725513	11725784	--	intergenic
9	91261446	91261823	--	intergenic
9	38896714	38897023	--	intergenic
9	35305222	35305601	--	intergenic
9	52035692	52035987	--	intergenic
9	96079426	96080081	--	intergenic
9	93174179	93174836	--	intergenic
9	32286906	32287166	--	intergenic
9	75435575	75435851	--	intergenic
9	16948404	16948662	--	intergenic
9	17807377	17807642	--	intergenic
9	124256354	124257977	--	intergenic
12	93576990	93577255	--	intergenic
12	120028665	120029035	--	intergenic
12	78941198	78941533	--	intergenic
12	9942243	9942504	--	intergenic
12	68407189	68407485	--	intergenic
12	70645338	70645666	--	intergenic
12	97061436	97061786	--	intergenic
12	109863660	109863947	--	intergenic
12	33409236	33409640	--	intergenic
12	11657428	11657746	--	intergenic
12	22020916	22021227	--	intergenic
12	42240902	42241248	--	intergenic
12	40893361	40893836	--	intergenic
12	99645129	99645675	--	intergenic
12	60470109	60470620	--	intergenic
12	17903813	17904086	--	intergenic
12	9443994	9444280	--	intergenic
12	109856821	109857174	--	intergenic
12	97820390	97820660	--	intergenic
12	74803849	74804550	--	intergenic
12	88529718	88530314	--	intergenic
12	93588962	93589223	--	intergenic
14	45812344	45812951	--	intergenic
14	95798621	95798890	--	intergenic
14	62112815	62113317	--	intergenic
14	82318670	82319061	--	intergenic
14	13273347	13273823	--	intergenic
14	68476924	68477244	--	intergenic
14	38234840	38235182	--	intergenic
14	91513381	91513799	--	intergenic
14	14395304	14395578	--	intergenic
14	58029720	58030048	--	intergenic
14	107165735	107166237	--	intergenic
14	17000714	17000974	--	intergenic
14	67466595	67466858	--	intergenic
14	83920908	83921166	--	intergenic
14	109099310	109099679	--	intergenic
14	124801559	124802244	--	intergenic
14	97325314	97325641	--	intergenic
14	35643501	35643791	--	intergenic
15	31175945	31176507	--	intergenic
15	56400811	56401122	--	intergenic
15	91992843	91993565	--	intergenic
15	91907486	91907916	--	intergenic
15	7802265	7802573	--	intergenic
15	91908601	91909649	--	intergenic
15	24478962	24479221	--	intergenic
15	38974790	38975179	--	intergenic
15	83738250	83738590	--	intergenic
15	75085504	75087038	--	intergenic
15	61734161	61734749	--	intergenic
15	56902502	56902920	--	intergenic
15	75095132	75095545	--	intergenic
15	97920881	97921222	--	intergenic
8	24484906	24485197	--	intergenic
8	73619001	73619283	--	intergenic
8	20330818	20331406	--	intergenic
8	20665402	20665939	--	intergenic
8	20684085	20684514	--	intergenic
8	19933784	19934413	--	intergenic
8	20678507	20678992	--	intergenic
8	71147712	71148308	--	intergenic
8	64446088	64446695	--	intergenic
8	55121260	55121586	--	intergenic
8	41875913	41876238	--	intergenic
8	20812626	20812983	--	intergenic
8	26721287	26721754	--	intergenic
8	55122962	55123444	--	intergenic
8	20495581	20496038	--	intergenic
8	55518328	55518721	--	intergenic
8	55373406	55374564	--	intergenic
8	78490518	78491223	--	intergenic
8	55363976	55364448	--	intergenic
8	20328742	20329269	--	intergenic
8	60323395	60323661	--	intergenic
8	19801896	19802240	--	intergenic
8	49573957	49574334	--	intergenic
8	83756767	83757068	--	intergenic
8	41591673	41592102	--	intergenic
8	88188896	88189185	--	intergenic
8	20522922	20523228	--	intergenic
4	10137123	10137683	--	intergenic
4	49889178	49889450	--	intergenic
4	55170784	55171073	--	intergenic
4	39333418	39333918	--	intergenic
4	153015060	153015369	--	intergenic
4	3064196	3065928	--	intergenic
4	3067436	3068095	--	intergenic
4	3081706	3084435	--	intergenic
4	3062008	3062618	--	intergenic
4	73295179	73295487	--	intergenic
4	54840687	54840988	--	intergenic
4	3050118	3050665	--	intergenic
4	85998856	85999116	--	intergenic
4	31777424	31777817	--	intergenic
4	3089555	3091200	--	intergenic
4	21381936	21382227	--	intergenic
4	56435306	56435663	--	intergenic
4	28176801	28177154	--	intergenic
4	156322368	156322713	--	intergenic
4	37611060	37611508	--	intergenic
4	95511097	95511414	--	intergenic
4	61864271	61864579	--	intergenic
4	3052918	3053264	--	intergenic
4	12484790	12485286	--	intergenic
4	146596609	146596976	--	intergenic
10	3109570	3110406	--	intergenic
10	30964192	30964498	--	intergenic
10	35677395	35677753	--	intergenic
10	68564883	68565242	--	intergenic
10	3111390	3113970	--	intergenic
10	46587175	46587625	--	intergenic
10	22470485	22470945	--	intergenic
10	11491981	11492265	--	intergenic
10	121762974	121763345	--	intergenic
10	85025934	85026647	--	intergenic
10	95135697	95135961	--	intergenic
10	8048833	8049155	--	intergenic
19	35624882	35625144	--	intergenic
19	8252234	8252550	--	intergenic
19	39353883	39354399	--	intergenic
19	61266501	61267170	--	intergenic
19	19951404	19951814	--	intergenic
19	51569160	51569427	--	intergenic
19	47931028	47931296	--	intergenic
19	8417297	8417557	--	intergenic
19	40508527	40508839	--	intergenic
19	61331279	61331592	--	intergenic
19	3111594	3111986	--	intergenic
5	60728945	60729425	--	intergenic
5	20978807	20979167	--	intergenic
5	46458661	46459192	--	intergenic
5	58925249	58925986	--	intergenic
5	105360465	105360855	--	intergenic
5	94856327	94856610	--	intergenic
5	74864323	74864706	--	intergenic
5	62515964	62516409	--	intergenic
5	42767528	42767793	--	intergenic
5	101210292	101210810	--	intergenic
5	102195578	102196381	--	intergenic
5	95720563	95720923	--	intergenic
5	14959459	14959839	--	intergenic
5	119487178	119487657	--	intergenic
5	136727256	136727634	--	intergenic
5	46045134	46045404	--	intergenic
5	84848845	84849175	--	intergenic
5	91417329	91417755	--	intergenic
Table S4.2: Functional pathways enriched by the peaks pulled down by ERβ. Data used for analysis in Fig.10.B
#Pathway	Sample1 (171)	Sample2 (12146)	Pvalue	Qvalue	Pathway ID	Genes	KOs
Choline metabolism in cancer	8	96	6.06295e-05	0.0113386	ko05231	ENSMUSG00000002496;ENSMUSG00000070738;ENSMUSG00000020122;ENSMUSG00000036095;ENSMUSG00000023828;ENSMUSG00000024867;ENSMUSG00000026812;ENSMUSG00000028412	K07207+K00901+K04361+K08200+K00889+K07206+K06515
Phospholipase D signaling pathway	9	135	0.000120623	0.0113386	ko04072	ENSMUSG00000002496;ENSMUSG00000034254;ENSMUSG00000070738;ENSMUSG00000001211;ENSMUSG00000019966;ENSMUSG00000020122;ENSMUSG00000036095;ENSMUSG00000024867;ENSMUSG00000026812	K07207+K13509+K00901+K13523+K05461+K04361+K00889+K07206
Glycerolipid metabolism	5	54	0.000944773	0.0592058	ko00561	ENSMUSG00000034254;ENSMUSG00000070738;ENSMUSG00000001211;ENSMUSG00000036095;ENSMUSG00000024052	K13509+K00901+K13523+K15728
Glycerophospholipid metabolism	5	89	0.00836725	0.377079	ko00564	ENSMUSG00000034254;ENSMUSG00000070738;ENSMUSG00000001211;ENSMUSG00000036095;ENSMUSG00000024052	K13509+K00901+K13523+K15728
Arrhythmogenic right ventricular cardiomyopathy (ARVC)	4	60	0.0100287	0.377079	ko05412	ENSMUSG00000037815;ENSMUSG00000026971;ENSMUSG00000039115;ENSMUSG00000045103	K05691+K06589+K06585+K10366
Epithelial cell signaling in Helicobacter pylori infection	4	65	0.013193	0.413381	ko05120	ENSMUSG00000020122;ENSMUSG00000033352;ENSMUSG00000038023;ENSMUSG00000030774	K04361+K04430+K02154+K04409
Taste transduction	4	82	0.0284014	0.727933	ko04742	ENSMUSG00000047102;ENSMUSG00000020704;ENSMUSG00000050783;ENSMUSG00000004347	K08474+K04828+K04153+K13755
Valine, leucine and isoleucine degradation	3	52	0.0366532	0.727933	ko00280	ENSMUSG00000041650;ENSMUSG00000062908;ENSMUSG00000059447	K01965+K00249+K07509
Cytokine-cytokine receptor interaction	7	225	0.0399627	0.727933	ko04060	ENSMUSG00000026072;ENSMUSG00000019966;ENSMUSG00000020122;ENSMUSG00000026836;ENSMUSG00000057722;ENSMUSG00000029648;ENSMUSG00000059327	K04386+K05461+K04361+K04675+K05062+K05096+K05480
Autophagy - yeast	3	56	0.0441588	0.727933	ko04138	ENSMUSG00000015747;ENSMUSG00000056367;ENSMUSG00000079418	K12479+K18584+K08342
Th17 cell differentiation	4	97	0.0479641	0.727933	ko04659	ENSMUSG00000036594;ENSMUSG00000026072;ENSMUSG00000027544;ENSMUSG00000032238	K06752+K04386+K17332+K08532
Glycosphingolipid biosynthesis - lacto and neolacto series	2	26	0.0513583	0.727933	ko00601	ENSMUSG00000074892;ENSMUSG00000034780	K03877+K07819
Cell adhesion molecules (CAMs)	5	145	0.0540634	0.727933	ko04514	ENSMUSG00000036594;ENSMUSG00000022132;ENSMUSG00000047109;ENSMUSG00000039115;ENSMUSG00000079525	K06752+K06087+K06585
Focal adhesion	6	192	0.0542078	0.727933	ko04510	ENSMUSG00000020122;ENSMUSG00000032796;ENSMUSG00000026971;ENSMUSG00000029648;ENSMUSG00000030774;ENSMUSG00000039115	K04361+K05637+K06589+K05096+K04409+K06585
Circadian rhythm	2	29	0.0624391	0.733172	ko04710	ENSMUSG00000030103;ENSMUSG00000032238	K03729+K08532
Propanoate metabolism	2	30	0.0662975	0.733172	ko00640	ENSMUSG00000041650;ENSMUSG00000062908	K01965+K00249
MAPK signaling pathway - yeast	2	30	0.0662975	0.733172	ko04011	ENSMUSG00000024867;ENSMUSG00000030774	K00889+K04409
Leukocyte transendothelial migration	4	113	0.0752894	0.736678	ko04670	ENSMUSG00000022132;ENSMUSG00000047109;ENSMUSG00000037815;ENSMUSG00000079525	K06087+K05691
PI3K-Akt signaling pathway	8	314	0.0761071	0.736678	ko04151	ENSMUSG00000002496;ENSMUSG00000019966;ENSMUSG00000020122;ENSMUSG00000032796;ENSMUSG00000026812;ENSMUSG00000026971;ENSMUSG00000029648;ENSMUSG00000039115	K07207+K05461+K04361+K05637+K07206+K06589+K05096+K06585
Hypertrophic cardiomyopathy (HCM)	3	71	0.07837	0.736678	ko05410	ENSMUSG00000026971;ENSMUSG00000039115;ENSMUSG00000045103	K06589+K06585+K10366
Dilated cardiomyopathy (DCM)	3	73	0.083605	0.737821	ko05414	ENSMUSG00000026971;ENSMUSG00000039115;ENSMUSG00000045103	K06589+K06585+K10366
Rheumatoid arthritis	3	75	0.0889861	0.737821	ko05323	ENSMUSG00000036594;ENSMUSG00000038023;ENSMUSG00000029648	K06752+K02154+K05096
Fc gamma R-mediated phagocytosis	3	76	0.0917302	0.737821	ko04666	ENSMUSG00000020143;ENSMUSG00000024867;ENSMUSG00000030774	K12367+K00889+K04409
ECM-receptor interaction	3	78	0.0973226	0.737821	ko04512	ENSMUSG00000032796;ENSMUSG00000026971;ENSMUSG00000039115	K05637+K06589+K06585
Toll and Imd signaling pathway	2	38	0.0997135	0.737821	ko04624	ENSMUSG00000032826;ENSMUSG00000031543	K10380
Hepatitis C	4	127	0.104385	0.737821	ko05160	ENSMUSG00000020122;ENSMUSG00000022132;ENSMUSG00000047109;ENSMUSG00000079525	K04361+K06087
Hematopoietic cell lineage	3	81	0.105964	0.737821	ko04640	ENSMUSG00000036594;ENSMUSG00000026072;ENSMUSG00000019966	K06752+K04386+K05461
ErbB signaling pathway	3	83	0.111886	0.751234	ko04012	ENSMUSG00000020122;ENSMUSG00000033352;ENSMUSG00000030774	K04361+K04430+K04409
Endocytosis	6	243	0.128645	0.790488	ko04144	ENSMUSG00000020122;ENSMUSG00000021706;ENSMUSG00000024867;ENSMUSG00000055371;ENSMUSG00000015747;ENSMUSG00000031488	K04361+K04679+K00889+K04705+K12479+K12484
Biosynthesis of secondary metabolites	8	357	0.131487	0.790488	ko01110	ENSMUSG00000034254;ENSMUSG00000070738;ENSMUSG00000038240;ENSMUSG00000001211;ENSMUSG00000036095;ENSMUSG00000024052;ENSMUSG00000062908;ENSMUSG00000059447	K13509+K00901+K12505+K13523+K15728+K00249+K07509
Fatty acid degradation	2	46	0.136722	0.790488	ko00071	ENSMUSG00000062908;ENSMUSG00000059447	K00249+K07509
Phosphatidylinositol signaling system	3	91	0.13677	0.790488	ko04070	ENSMUSG00000070738;ENSMUSG00000036095;ENSMUSG00000024867	K00901+K00889
Regulation of actin cytoskeleton	5	196	0.143139	0.790488	ko04810	ENSMUSG00000020122;ENSMUSG00000024867;ENSMUSG00000026971;ENSMUSG00000030774;ENSMUSG00000039115	K04361+K00889+K06589+K04409+K06585
cGMP-PKG signaling pathway	4	148	0.155973	0.790488	ko04022	ENSMUSG00000027544;ENSMUSG00000037610;ENSMUSG00000053965;ENSMUSG00000023079	K17332+K04938+K13762+K03121
Fatty acid metabolism	2	51	0.16116	0.790488	ko01212	ENSMUSG00000062908;ENSMUSG00000059447	K00249+K07509
Tight junction	4	151	0.164016	0.790488	ko04530	ENSMUSG00000022132;ENSMUSG00000047109;ENSMUSG00000056367;ENSMUSG00000079525	K06087+K18584
Human papillomavirus infection	7	320	0.16564	0.790488	ko05165	ENSMUSG00000002496;ENSMUSG00000020122;ENSMUSG00000032796;ENSMUSG00000026812;ENSMUSG00000026971;ENSMUSG00000038023;ENSMUSG00000039115	K07207+K04361+K05637+K07206+K06589+K02154+K06585
Type I diabetes mellitus	2	52	0.16614	0.790488	ko04940	ENSMUSG00000036594;ENSMUSG00000056553	K06752+K07817
Inflammatory bowel disease (IBD)	2	52	0.16614	0.790488	ko05321	ENSMUSG00000036594;ENSMUSG00000032238	K06752+K08532
Glycosphingolipid biosynthesis - globo and isoglobo series	1	15	0.191686	0.790488	ko00603	ENSMUSG00000074892	K03877
Purine metabolism	4	163	0.197584	0.790488	ko00230	ENSMUSG00000060579;ENSMUSG00000053965;ENSMUSG00000028525;ENSMUSG00000004347	K01522+K13762+K13293+K13755
Endometrial cancer	2	59	0.201656	0.790488	ko05213	ENSMUSG00000020122;ENSMUSG00000037815	K04361+K05691
Primary bile acid biosynthesis	1	16	0.20308	0.790488	ko00120	ENSMUSG00000039519	K07430
Synaptic vesicle cycle	2	60	0.206804	0.790488	ko04721	ENSMUSG00000038023;ENSMUSG00000062151	K02154+K15293
Axon guidance	4	168	0.212154	0.790488	ko04360	ENSMUSG00000074785;ENSMUSG00000020121;ENSMUSG00000027544;ENSMUSG00000030774	K06572+K07526+K17332+K04409
Mannose type O-glycan biosynthesis	1	17	0.214315	0.790488	ko00515	ENSMUSG00000039242	K09654
Glycosaminoglycan biosynthesis - chondroitin sulfate / dermatan sulfate	1	18	0.225392	0.790488	ko00532	ENSMUSG00000036356	K00746
AMPK signaling pathway	3	117	0.227779	0.790488	ko04152	ENSMUSG00000002496;ENSMUSG00000026812;ENSMUSG00000057722	K07207+K07206+K05062
Autophagy - animal	3	118	0.2315	0.790488	ko04140	ENSMUSG00000002496;ENSMUSG00000026812;ENSMUSG00000079418	K07207+K07206+K08342
Spliceosome	3	119	0.235232	0.790488	ko03040	ENSMUSG00000034931;ENSMUSG00000024498;ENSMUSG00000028911	K12818+K12824+K12893
Non-small cell lung cancer	2	66	0.237938	0.790488	ko05223	ENSMUSG00000020122;ENSMUSG00000060579	K04361+K01522
Inflammatory mediator regulation of TRP channels	3	120	0.238975	0.790488	ko04750	ENSMUSG00000026072;ENSMUSG00000033007;ENSMUSG00000020704	K04386+K04831+K04828
Viral myocarditis	2	67	0.243156	0.790488	ko05416	ENSMUSG00000036594;ENSMUSG00000045103	K06752+K10366
Asthma	1	20	0.247082	0.790488	ko05310	ENSMUSG00000036594	K06752
Glycosaminoglycan biosynthesis - heparan sulfate / heparin	1	20	0.247082	0.790488	ko00534	ENSMUSG00000027977	K02578
Adherens junction	2	68	0.248379	0.790488	ko04520	ENSMUSG00000020122;ENSMUSG00000037815	K04361+K05691
Terpenoid backbone biosynthesis	1	22	0.268168	0.790488	ko00900	ENSMUSG00000038240	K12505
HTLV-I infection	5	249	0.273931	0.790488	ko05166	ENSMUSG00000036594;ENSMUSG00000045482;ENSMUSG00000026072;ENSMUSG00000033352;ENSMUSG00000027544	K06752+K08874+K04386+K04430+K17332
Bacterial invasion of epithelial cells	2	75	0.284984	0.790488	ko05100	ENSMUSG00000037815;ENSMUSG00000037148	K05691+K13736
MAPK signaling pathway - fly	2	75	0.284984	0.790488	ko04013	ENSMUSG00000020122;ENSMUSG00000033352	K04361+K04430
Mitophagy - yeast	1	24	0.288667	0.790488	ko04139	ENSMUSG00000024867	K00889
Proteoglycans in cancer	4	193	0.288717	0.790488	ko05205	ENSMUSG00000020122;ENSMUSG00000032826;ENSMUSG00000030774;ENSMUSG00000031543	K04361+K10380+K04409
Hippo signaling pathway - multiple species	1	25	0.298702	0.790488	ko04392	ENSMUSG00000030774	K04409
Folate biosynthesis	1	25	0.298702	0.790488	ko00790	ENSMUSG00000047454	K15376
Fatty acid elongation	1	25	0.298702	0.790488	ko00062	ENSMUSG00000059447	K07509
Morphine addiction	2	78	0.300638	0.790488	ko05032	ENSMUSG00000028525;ENSMUSG00000004347	K13293+K13755
Steroid hormone biosynthesis	2	78	0.300638	0.790488	ko00140	ENSMUSG00000003555;ENSMUSG00000039519	K00512+K07430
TGF-beta signaling pathway	2	78	0.300638	0.790488	ko04350	ENSMUSG00000021706;ENSMUSG00000026836	K04679+K04675
Oxytocin signaling pathway	3	138	0.307634	0.790488	ko04921	ENSMUSG00000030592;ENSMUSG00000020122;ENSMUSG00000027544	K04961+K04361+K17332
Dorso-ventral axis formation	1	26	0.308596	0.790488	ko04320	ENSMUSG00000020122	K04361
Glyoxylate and dicarboxylate metabolism	1	26	0.308596	0.790488	ko00630	ENSMUSG00000041650	K01965
Metabolic pathways	19	1191	0.317272	0.790488	ko01100	ENSMUSG00000034254;ENSMUSG00000003555;ENSMUSG00000019916;ENSMUSG00000070738;ENSMUSG00000001211;ENSMUSG00000036095;ENSMUSG00000047454;ENSMUSG00000039242;ENSMUSG00000041650;ENSMUSG00000074892;ENSMUSG00000024052;ENSMUSG00000024867;ENSMUSG00000034780;ENSMUSG00000027977;ENSMUSG00000062908;ENSMUSG00000059447;ENSMUSG00000038023;ENSMUSG00000036356;ENSMUSG00000093806	K13509+K00512+K00472+K00901+K13523+K15376+K09654+K01965+K03877+K15728+K00889+K07819+K02578+K00249+K07509+K02154+K00746+K00543
Collecting duct acid secretion	1	27	0.31835	0.790488	ko04966	ENSMUSG00000038023	K02154
Fluid shear stress and atherosclerosis	3	141	0.319208	0.790488	ko05418	ENSMUSG00000026072;ENSMUSG00000033352;ENSMUSG00000026836	K04386+K04430+K04675
Longevity regulating pathway	2	82	0.32142	0.790488	ko04211	ENSMUSG00000002496;ENSMUSG00000026812	K07207+K07206
Th1 and Th2 cell differentiation	2	82	0.32142	0.790488	ko04658	ENSMUSG00000036594;ENSMUSG00000027544	K06752+K17332
GnRH signaling pathway	2	83	0.326594	0.790488	ko04912	ENSMUSG00000020122;ENSMUSG00000033352	K04361+K04430
Hedgehog signaling pathway - fly	1	28	0.327969	0.790488	ko04341	ENSMUSG00000073563	K08958
Autophagy - other	1	29	0.337452	0.793012	ko04136	ENSMUSG00000079418	K08342
beta-Alanine metabolism	1	29	0.337452	0.793012	ko00410	ENSMUSG00000062908	K00249
Ras signaling pathway	4	212	0.349245	0.810593	ko04014	ENSMUSG00000019966;ENSMUSG00000020122;ENSMUSG00000029648;ENSMUSG00000030774	K05461+K04361+K05096+K04409
Small cell lung cancer	2	89	0.357396	0.815803	ko05222	ENSMUSG00000060579;ENSMUSG00000032796	K01522+K05637
Natural killer cell mediated cytotoxicity	2	93	0.377652	0.815803	ko04650	ENSMUSG00000027544;ENSMUSG00000030774	K17332+K04409
HIF-1 signaling pathway	2	94	0.382676	0.815803	ko04066	ENSMUSG00000020122;ENSMUSG00000029648	K04361+K05096
Porphyrin and chlorophyll metabolism	1	34	0.382909	0.815803	ko00860	ENSMUSG00000031209	K14735
Cellular senescence	3	160	0.392251	0.815803	ko04218	ENSMUSG00000002496;ENSMUSG00000026812;ENSMUSG00000027544	K07207+K07206+K17332
Toxoplasmosis	2	98	0.402595	0.815803	ko05145	ENSMUSG00000036594;ENSMUSG00000032796	K06752+K05637
Amoebiasis	2	99	0.407528	0.815803	ko05146	ENSMUSG00000026072;ENSMUSG00000032796	K04386+K05637
T cell receptor signaling pathway	2	99	0.407528	0.815803	ko04660	ENSMUSG00000027544;ENSMUSG00000030774	K17332+K04409
Mineral absorption	1	37	0.40868	0.815803	ko04978	ENSMUSG00000031209	K14735
Intestinal immune network for IgA production	1	37	0.40868	0.815803	ko04672	ENSMUSG00000036594	K06752
MAPK signaling pathway	4	232	0.413153	0.815803	ko04010	ENSMUSG00000026072;ENSMUSG00000020122;ENSMUSG00000033352;ENSMUSG00000030774	K04386+K04361+K04430+K04409
Fat digestion and absorption	1	38	0.417031	0.815803	ko04975	ENSMUSG00000034254	K13509
Basal transcription factors	1	39	0.425264	0.815803	ko03022	ENSMUSG00000023079	K03121
Bladder cancer	1	39	0.425264	0.815803	ko05219	ENSMUSG00000020122	K04361
Calcium signaling pathway	3	169	0.426252	0.815803	ko04020	ENSMUSG00000030592;ENSMUSG00000020122;ENSMUSG00000004347	K04961+K04361+K13755
Tryptophan metabolism	1	41	0.441385	0.815803	ko00380	ENSMUSG00000093806	K00543
Aminoacyl-tRNA biosynthesis	1	41	0.441385	0.815803	ko00970	ENSMUSG00000035202	K01869
Oxidative phosphorylation	2	106	0.441488	0.815803	ko00190	ENSMUSG00000028013;ENSMUSG00000038023	K01507+K02154
Hedgehog signaling pathway	1	42	0.449276	0.815803	ko04340	ENSMUSG00000073563	K08958
Carbon metabolism	2	108	0.450996	0.815803	ko01200	ENSMUSG00000041650;ENSMUSG00000062908	K01965+K00249
Graft-versus-host disease	1	43	0.457057	0.815803	ko05332	ENSMUSG00000036594	K06752
Herpes simplex infection	3	178	0.459583	0.815803	ko05168	ENSMUSG00000036594;ENSMUSG00000028911;ENSMUSG00000023079	K06752+K12893+K03121
ABC transporters	1	44	0.464728	0.815803	ko02010	ENSMUSG00000028125	K05644
Staphylococcus aureus infection	1	44	0.464728	0.815803	ko05150	ENSMUSG00000036594	K06752
Fanconi anemia pathway	1	45	0.472291	0.815803	ko03460	ENSMUSG00000021461	K10890
cAMP signaling pathway	3	182	0.474136	0.815803	ko04024	ENSMUSG00000050783;ENSMUSG00000028525;ENSMUSG00000030774	K04153+K13293+K04409
Thyroid hormone signaling pathway	2	113	0.474361	0.815803	ko04919	ENSMUSG00000002496;ENSMUSG00000019838	K07207+K08187
Allograft rejection	1	46	0.479748	0.815803	ko05330	ENSMUSG00000036594	K06752
Arginine and proline metabolism	1	46	0.479748	0.815803	ko00330	ENSMUSG00000019916	K00472
Lysosome	2	117	0.492618	0.815803	ko04142	ENSMUSG00000038023;ENSMUSG00000002204	K02154+K08565
Vibrio cholerae infection	1	48	0.49435	0.815803	ko05110	ENSMUSG00000038023	K02154
Osteoclast differentiation	2	118	0.49712	0.815803	ko04380	ENSMUSG00000026072;ENSMUSG00000027544	K04386+K17332
Relaxin signaling pathway	2	118	0.49712	0.815803	ko04926	ENSMUSG00000020122;ENSMUSG00000033352	K04361+K04430
Ovarian steroidogenesis	1	51	0.515491	0.815803	ko04913	ENSMUSG00000003555	K00512
Apoptosis - fly	1	52	0.522341	0.815803	ko04214	ENSMUSG00000020122	K04361
Rap1 signaling pathway	3	196	0.523591	0.815803	ko04015	ENSMUSG00000019966;ENSMUSG00000020122;ENSMUSG00000029648	K05461+K04361+K05096
Long-term depression	1	53	0.529095	0.815803	ko04730	ENSMUSG00000030592	K04961
Biosynthesis of antibiotics	3	200	0.537255	0.815803	ko01130	ENSMUSG00000041650;ENSMUSG00000062908;ENSMUSG00000059447	K01965+K00249+K07509
Signaling pathways regulating pluripotency of stem cells	2	128	0.540721	0.815803	ko04550	ENSMUSG00000038518;ENSMUSG00000026836	K11478+K04675
mTOR signaling pathway	2	129	0.544936	0.815803	ko04150	ENSMUSG00000002496;ENSMUSG00000026812	K07207+K07206
Insulin signaling pathway	2	129	0.544936	0.815803	ko04910	ENSMUSG00000002496;ENSMUSG00000026812	K07207+K07206
Drug metabolism - cytochrome P450	1	56	0.548792	0.815803	ko00982	ENSMUSG00000086056	K00485
VEGF signaling pathway	1	58	0.561466	0.815803	ko04370	ENSMUSG00000027544	K17332
Hepatitis B	2	134	0.565608	0.815803	ko05161	ENSMUSG00000033352;ENSMUSG00000027544	K04430+K17332
Leishmaniasis	1	60	0.573786	0.815803	ko05140	ENSMUSG00000036594	K06752
Autoimmune thyroid disease	1	60	0.573786	0.815803	ko05320	ENSMUSG00000036594	K06752
Wnt signaling pathway	2	137	0.577686	0.815803	ko04310	ENSMUSG00000036158;ENSMUSG00000027544	K04511+K17332
Central carbon metabolism in cancer	1	61	0.579816	0.815803	ko05230	ENSMUSG00000020122	K04361
Fc epsilon RI signaling pathway	1	62	0.585762	0.815803	ko04664	ENSMUSG00000033352	K04430
Hippo signaling pathway - fly	1	62	0.585762	0.815803	ko04391	ENSMUSG00000033306	K16676
Renal cell carcinoma	1	64	0.597403	0.815803	ko05211	ENSMUSG00000030774	K04409
p53 signaling pathway	1	64	0.597403	0.815803	ko04115	ENSMUSG00000002496	K07207
Jak-STAT signaling pathway	2	143	0.601104	0.815803	ko04630	ENSMUSG00000055371;ENSMUSG00000057722	K04705+K05062
Renin secretion	1	65	0.603101	0.815803	ko04924	ENSMUSG00000004347	K13755
Inositol phosphate metabolism	1	66	0.608719	0.815803	ko00562	ENSMUSG00000024867	K00889
Glioma	1	67	0.614258	0.815803	ko05214	ENSMUSG00000020122	K04361
Melanoma	1	68	0.619718	0.815803	ko05218	ENSMUSG00000020122	K04361
B cell receptor signaling pathway	1	68	0.619718	0.815803	ko04662	ENSMUSG00000027544	K17332
Prolactin signaling pathway	1	68	0.619718	0.815803	ko04917	ENSMUSG00000003555	K00512
Adipocytokine signaling pathway	1	69	0.625103	0.815803	ko04920	ENSMUSG00000057722	K05062
Ribosome biogenesis in eukaryotes	1	71	0.635644	0.815803	ko03008	ENSMUSG00000058006	K14572
Antigen processing and presentation	1	71	0.635644	0.815803	ko04612	ENSMUSG00000036594	K06752
Longevity regulating pathway - worm	1	72	0.640804	0.815803	ko04212	ENSMUSG00000024498	K12824
Pancreatic cancer	1	72	0.640804	0.815803	ko05212	ENSMUSG00000020122	K04361
Phagosome	2	155	0.64499	0.815803	ko04145	ENSMUSG00000036594;ENSMUSG00000038023	K06752+K02154
Influenza A	2	156	0.64847	0.815803	ko05164	ENSMUSG00000036594;ENSMUSG00000033352	K06752+K04430
PPAR signaling pathway	1	74	0.650907	0.815803	ko03320	ENSMUSG00000062908	K00249
EGFR tyrosine kinase inhibitor resistance	1	74	0.650907	0.815803	ko01521	ENSMUSG00000020122	K04361
Insulin secretion	1	74	0.650907	0.815803	ko04911	ENSMUSG00000037610	K04938
GABAergic synapse	1	76	0.660727	0.818946	ko04727	ENSMUSG00000047454	K15376
Peroxisome	1	77	0.665534	0.818946	ko04146	ENSMUSG00000005907	K13338
RNA degradation	1	78	0.670273	0.818946	ko03018	ENSMUSG00000033991	K12600
Microbial metabolism in diverse environments	2	165	0.678594	0.818946	ko01120	ENSMUSG00000086056;ENSMUSG00000041650	K00485+K01965
Tuberculosis	2	165	0.678594	0.818946	ko05152	ENSMUSG00000036594;ENSMUSG00000038023	K06752+K02154
Gap junction	1	80	0.679551	0.818946	ko04540	ENSMUSG00000020122	K04361
Protein digestion and absorption	1	81	0.684092	0.819168	ko04974	ENSMUSG00000019838	K08187
Prostate cancer	1	82	0.68857	0.819311	ko05215	ENSMUSG00000020122	K04361
NF-kappa B signaling pathway	1	84	0.697336	0.824523	ko04064	ENSMUSG00000026072	K04386
Neuroactive ligand-receptor interaction	3	262	0.717791	0.830848	ko04080	ENSMUSG00000041078;ENSMUSG00000050783;ENSMUSG00000057722	K05206+K04153+K05062
Chemokine signaling pathway	2	179	0.721258	0.830848	ko04062	ENSMUSG00000020143;ENSMUSG00000030774	K12367+K04409
Circadian entrainment	1	90	0.722191	0.830848	ko04713	ENSMUSG00000030592	K04961
Endocrine resistance	1	90	0.722191	0.830848	ko01522	ENSMUSG00000020122	K04361
Estrogen signaling pathway	1	91	0.726131	0.830848	ko04915	ENSMUSG00000020122	K04361
Melanogenesis	1	93	0.733846	0.830848	ko04916	ENSMUSG00000019966	K05461
Toll-like receptor signaling pathway	1	94	0.737622	0.830848	ko04620	ENSMUSG00000033352	K04430
Kaposi's sarcoma-associated herpesvirus infection	2	185	0.73804	0.830848	ko05167	ENSMUSG00000033352;ENSMUSG00000027544	K04430+K17332
Chagas disease (American trypanosomiasis)	1	97	0.748633	0.837756	ko05142	ENSMUSG00000033352	K04430
Pathways in cancer	4	362	0.754526	0.839355	ko05200	ENSMUSG00000019966;ENSMUSG00000020122;ENSMUSG00000032796;ENSMUSG00000037815	K05461+K04361+K05637+K05691
TNF signaling pathway	1	104	0.772572	0.854374	ko04668	ENSMUSG00000033352	K04430
Ribosome	1	112	0.797167	0.87555	ko03010	ENSMUSG00000034892	K02980
Systemic lupus erythematosus	1	114	0.802891	0.87555	ko05322	ENSMUSG00000036594	K06752
Vascular smooth muscle contraction	1	115	0.805692	0.87555	ko04270	ENSMUSG00000037610	K04938
Neurotrophin signaling pathway	1	118	0.813861	0.879344	ko04722	ENSMUSG00000020227	K04732
Apelin signaling pathway	1	120	0.819116	0.879965	ko04371	ENSMUSG00000030592	K04961
Retrograde endocannabinoid signaling	1	123	0.826724	0.880473	ko04723	ENSMUSG00000025277	K13700
Serotonergic synapse	1	125	0.831618	0.880473	ko04726	ENSMUSG00000050783	K04153
FoxO signaling pathway	1	127	0.836374	0.880473	ko04068	ENSMUSG00000020122	K04361
MicroRNAs in cancer	2	233	0.84368	0.880473	ko05206	ENSMUSG00000020122;ENSMUSG00000028226	K04361+K07996
Apoptosis	1	131	0.845491	0.880473	ko04210	ENSMUSG00000034573	K02374
Non-alcoholic fatty liver disease (NAFLD)	1	132	0.84769	0.880473	ko04932	ENSMUSG00000057722	K05062
Breast cancer	1	140	0.864197	0.892688	ko05224	ENSMUSG00000020122	K04361
Hippo signaling pathway	1	144	0.871772	0.89559	ko04390	ENSMUSG00000037815	K05691
RNA transport	1	150	0.882352	0.901534	ko03013	ENSMUSG00000056076	K03253
Transcriptional misregulation in cancer	1	155	0.890503	0.904944	ko05202	ENSMUSG00000029648	K05096
Huntington's disease	1	166	0.906512	0.91626	ko05016	ENSMUSG00000101337	K10408
Epstein-Barr virus infection	1	196	0.939296	0.944319	ko05169	ENSMUSG00000033352	K04430
Olfactory transduction	2	1041	0.999997	0.999997	ko04740	ENSMUSG00000073944;ENSMUSG00000004347	K04257+K13755
ERβ, estrogen receptor β; POA, preoptic area.
